# Supplementary material for: Transcriptomic Insights into the Antifungal Effects of Magnolol on the Growth and Mycotoxin Production of Alternaria alternata
Source: Toxins (Basel). 2020 Oct 20;12(10):665. doi: 10.3390/toxins12100665 (PMC7594048; doi:10.3390/toxins12100665)
Supplement: Supplementary file 1 [file toxins-12-00665-s001.zip]

Archive with 3 entries (2 files):
- toxins-912667 supplementary final/
- toxins-912667 supplementary final/Table S2.xls
- toxins-912667 supplementary final/toxins-912667 supplementary.pdf
