# Supplementary material for: Transcriptomic Insights into the Antifungal Effects of Magnolol on the Growth and Mycotoxin Production of Alternaria alternata
Source: Toxins (Basel). 2020 Oct 20;12(10):665. doi: 10.3390/toxins12100665 (PMC7594048; doi:10.3390/toxins12100665)
Supplement: Supplementary file 1 [file toxins-12-00665-s001.zip › toxins-912667 supplementary final/Table S2.xls]

## Sheet: Up-regulated DEGs
Supplementary Table S2 Differentially expressed genes (DEGs) between the control and magnolol stressed samples of A. alternata
Gene_id	FPKM value		Log2 FC a	p value	p-adjust	Description
	Control	Magnolol (25 µM)
gene:CC77DRAFT_1000211	4.45168	16.2624	1.86911	5e-05	0.000232075	NAD(P)-binding protein
gene:CC77DRAFT_1000636	18.5087	38.7753	1.06694	5e-05	0.000232075	RNA-binding domain-containing protein
gene:CC77DRAFT_1000958	0.762359	27.5484	5.17535	5e-05	0.000232075	deuterolysin metalloprotease
gene:CC77DRAFT_1001289	2.56456	29.3079	3.5145	5e-05	0.000232075	GroES-like protein
gene:CC77DRAFT_1002005	0.897444	2.11217	1.23483	0.01115	0.0280509	hypothetical protein
gene:CC77DRAFT_1002285	28.2917	256.505	3.18053	5e-05	0.000232075	carbon-nitrogen hydrolase
gene:CC77DRAFT_1002295	155.895	328.921	1.07717	0.0001	0.000441963	hypothetical protein
gene:CC77DRAFT_1002385	5.97898	23.5069	1.97511	5e-05	0.000232075	WD40 repeat-like protein
gene:CC77DRAFT_1003426	0.642715	1.64407	1.35502	0.00195	0.00623809	subtilisin-like serine protease PR1C
gene:CC77DRAFT_1003454	9.5591	55.972	2.54975	5e-05	0.000232075	FAD-binding domain-containing protein
gene:CC77DRAFT_1003963	70.3834	181.317	1.36521	5e-05	0.000232075	RNA polymerase Rpb6
gene:CC77DRAFT_1004049	132.595	754.578	2.50865	5e-05	0.000232075	membrane-associated protein sineicosanoidand glutathione metabolism
gene:CC77DRAFT_1004289	165.604	345.033	1.059	5e-05	0.000232075	RNA-binding domain-containing protein
gene:CC77DRAFT_1004433	15.8993	198.784	3.64417	5e-05	0.000232075	hypothetical protein
gene:CC77DRAFT_1004449	8.647	501.13	5.85684	5e-05	0.000232075	hypothetical protein
gene:CC77DRAFT_1004557	33.1965	128.695	1.95486	5e-05	0.000232075	integral membrane protein
gene:CC77DRAFT_1004633	507.345	2688.54	2.40579	5e-05	0.000232075	hypothetical protein
gene:CC77DRAFT_1004715	1.15972	2.35212	1.02018	0.00195	0.00623809	hypothetical protein
gene:CC77DRAFT_1004724	15.407	81.3869	2.40121	0.00115	0.00392141	hypothetical protein
gene:CC77DRAFT_1004727	1.37834	3.68507	1.41876	0.0091	0.023604	hypothetical protein
gene:CC77DRAFT_1004729	1.0005	4.23013	2.07998	0.00015	0.000637332	hypothetical protein
gene:CC77DRAFT_1005026	1.90692	18.1066	3.2472	5e-05	0.000232075	mannose-binding lectin
gene:CC77DRAFT_1005113	5.86308	26.6529	2.18456	5e-05	0.000232075	hypothetical protein
gene:CC77DRAFT_1005236	26.7088	61.3288	1.19925	5e-05	0.000232075	hypothetical protein
gene:CC77DRAFT_1005574	100.041	346.805	1.79353	5e-05	0.000232075	FAD/NAD(P)-binding domain-containing protein
gene:CC77DRAFT_1005628	7.05836	26.1654	1.89025	5e-05	0.000232075	Rad4-domain-containing protein
gene:CC77DRAFT_1005636	3.16903	23.9155	2.91584	5e-05	0.000232075	hypothetical protein
gene:CC77DRAFT_1005711	0.556288	5.99064	3.4288	0.0004	0.00153873	hypothetical protein
gene:CC77DRAFT_1006118	21.6642	46.1555	1.09119	0.0005	0.00187981	U-box domain-containing protein
gene:CC77DRAFT_1006190	334.659	2196.42	2.71439	5e-05	0.000232075	hypothetical protein
gene:CC77DRAFT_1006382	21.9714	60.8945	1.47068	5e-05	0.000232075	hypothetical protein
gene:CC77DRAFT_1006445	0.483977	2.49021	2.36325	0.0055	0.0152465	hypothetical protein
gene:CC77DRAFT_1006809	0.132562	2.55666	4.26952	5e-05	0.000232075	hypothetical protein
gene:CC77DRAFT_1006810	15.9093	55.5457	1.8038	5e-05	0.000232075	hypothetical protein
gene:CC77DRAFT_1007005	1.57788	16.3534	3.37352	5e-05	0.000232075	hypothetical protein
gene:CC77DRAFT_1007042	6.86513	181.168	4.7219	5e-05	0.000232075	hypothetical protein
gene:CC77DRAFT_1007405	117.525	466.673	1.98944	5e-05	0.000232075	10kDa heat shock protein-like protein
gene:CC77DRAFT_1007410	39.4916	110.406	1.4832	5e-05	0.000232075	NAD(P)-binding protein
gene:CC77DRAFT_1007433	0.474055	3.15871	2.73621	0.0014	0.00465983	NAD(P)-binding protein
gene:CC77DRAFT_1007436	3.08626	37.2948	3.59504	5e-05	0.000232075	hypothetical protein
gene:CC77DRAFT_1007506	2.92406	6.2433	1.09434	0.0003	0.00118817	MFS general substrate transporter
gene:CC77DRAFT_1007593	19.6888	76.7239	1.9623	5e-05	0.000232075	phosphogly ceratemutase-like protein
gene:CC77DRAFT_1007808	16.059	52.2595	1.70231	5e-05	0.000232075	hypothetical protein
gene:CC77DRAFT_1007936	0.612598	1.76888	1.52982	0.00905	0.0234976	Di-copper centre-containing protein
gene:CC77DRAFT_1007941	2.39001	7.55314	1.66006	0.0052	0.0145344	hypothetical protein
gene:CC77DRAFT_1007963	88.7037	292.094	1.71937	5e-05	0.000232075	hypothetical protein
gene:CC77DRAFT_1007964	72.483	446.809	2.62394	5e-05	0.000232075	monooxygenase
gene:CC77DRAFT_1007975	0.584405	7.22281	3.62752	5e-05	0.000232075	hypothetical protein
gene:CC77DRAFT_1008078	3.90407	9.15093	1.22894	5e-05	0.000232075	hypothetical protein
gene:CC77DRAFT_1008449	0.858212	5.20772	2.60125	5e-05	0.000232075	hypothetical protein
gene:CC77DRAFT_1008454	75.8178	152.992	1.01285	5e-05	0.000232075	ornithinede carboxylase
gene:CC77DRAFT_1008657	35.6709	403.405	3.49941	5e-05	0.000232075	hypothetical protein
gene:CC77DRAFT_1008699	6.07164	40.049	2.72161	5e-05	0.000232075	hypothetical protein
gene:CC77DRAFT_1008737	2.24616	8.06967	1.84505	5e-05	0.000232075	hypothetical protein
gene:CC77DRAFT_1008815	1.48889	4.72567	1.66628	0.0044	0.0125811	riboflavin kinase
gene:CC77DRAFT_1009101	1.24869	4.67985	1.90604	5e-05	0.000232075	hypothetical protein
gene:CC77DRAFT_1009392	8.70134	34.002	1.96631	5e-05	0.000232075	NAD dependentepimerase/dehydratase family protein
gene:CC77DRAFT_1009481	2.11523	19.3527	3.19365	5e-05	0.000232075	barwin-like endoglucanase
gene:CC77DRAFT_1009753	30.3172	117.685	1.95672	5e-05	0.000232075	Fes1-domain-containing protein
gene:CC77DRAFT_1010245	0.903437	2.75491	1.6085	0.0014	0.00465983	hypothetical protein
gene:CC77DRAFT_1010277	5.64796	22.8655	2.01737	5e-05	0.000232075	phosphatepermease
gene:CC77DRAFT_1010395	1.07843	32.5636	4.91626	0.00125	0.00422927	hypothetical protein
gene:CC77DRAFT_1010416	20.4551	130.414	2.67257	5e-05	0.000232075	FAD/NAD(P)-binding domain-containing protein
gene:CC77DRAFT_1010451	2047.16	14732.8	2.84733	5e-05	0.000232075	hypothetical protein
gene:CC77DRAFT_1010590	3.29549	7.48993	1.18446	0.0003	0.00118817	MFS general substrate transporter
gene:CC77DRAFT_1010623	0.32246	1.2658	1.97286	0.0057	0.0156926	hypothetical protein
gene:CC77DRAFT_1010719	0.55848	17.2696	4.95059	5e-05	0.000232075	hypothetical protein
gene:CC77DRAFT_1010776	3.64108	7.9663	1.12954	0.0008	0.00284784	hypothetical protein
gene:CC77DRAFT_1010966	2.50257	86.2237	5.1066	5e-05	0.000232075	hypothetical protein
gene:CC77DRAFT_1011214	0.489284	3.1943	2.70675	0.00995	0.0255048	hypothetical protein
gene:CC77DRAFT_1011519	26.4087	334.303	3.66207	5e-05	0.000232075	hypothetical protein
gene:CC77DRAFT_1011820	10.1385	22.611	1.15719	5e-05	0.000232075	MFS general substrate transporter
gene:CC77DRAFT_1011906	131.659	386.333	1.55303	5e-05	0.000232075	hypothetical protein
gene:CC77DRAFT_1012007	18.6421	94.2084	2.33729	5e-05	0.000232075	hypothetical protein
gene:CC77DRAFT_1012399	96.5988	239.569	1.31037	5e-05	0.000232075	rer1protein-likeprotein
gene:CC77DRAFT_1012665	1.73664	6.20263	1.83658	5e-05	0.000232075	hypothetical protein
gene:CC77DRAFT_1012719	2.38972	20.8949	3.12823	5e-05	0.000232075	hypothetical protein
gene:CC77DRAFT_1012758	22.9164	46.7521	1.02865	5e-05	0.000232075	splicing factor3B subunit1
gene:CC77DRAFT_1012822	0.718934	3.75288	2.38407	5e-05	0.000232075	hypothetical protein
gene:CC77DRAFT_1012835	0.41265	9.70925	4.55637	5e-05	0.000232075	benzoate 4-monooxygenase cytochrome P450
gene:CC77DRAFT_1012841	30.2735	105.174	1.79665	5e-05	0.000232075	hypothetical protein
gene:CC77DRAFT_1012984	0.967915	3.73414	1.94782	5e-05	0.000232075	hypothetical protein
gene:CC77DRAFT_1013040	8.61899	40.8909	2.24619	5e-05	0.000232075	hypothetical protein
gene:CC77DRAFT_1013211	0.548887	9.99635	4.18682	0.00145	0.00480787	hypothetical protein
gene:CC77DRAFT_1013246	11.5122	46.797	2.02325	5e-05	0.000232075	aquaporin-like protein
gene:CC77DRAFT_1013292	1.72169	8.79428	2.35274	5e-05	0.000232075	HPP-domain-containing protein
gene:CC77DRAFT_1013444	0.8259	19.4301	4.55618	5e-05	0.000232075	hypothetical protein
gene:CC77DRAFT_1013520	407.024	1144.59	1.49165	5e-05	0.000232075	hypothetical protein
gene:CC77DRAFT_1013583	10.2423	39.7598	1.95676	5e-05	0.000232075	GroES-like protein
gene:CC77DRAFT_1013598	2.42008	10.7802	2.15526	5e-05	0.000232075	NAD(P)-binding protein
gene:CC77DRAFT_1013606	1.49372	19.6661	3.71873	0.0038	0.0110715	hypothetical protein
gene:CC77DRAFT_1013694	157.012	772.352	2.29838	5e-05	0.000232075	alternative oxidase
gene:CC77DRAFT_1014015	7.82379	18.8022	1.26496	5e-05	0.000232075	hypothetical protein
gene:CC77DRAFT_1014164	11.5036	30.937	1.42725	5e-05	0.000232075	XLF-domain-containing protein
gene:CC77DRAFT_1014198	1.9513	8.47038	2.11799	5e-05	0.000232075	hypothetical protein
gene:CC77DRAFT_1014341	5.32178	16.4532	1.62839	5e-05	0.000232075	hypothetical protein
gene:CC77DRAFT_1014387	0.717189	2.6873	1.90573	0.00015	0.000637332	hypothetical protein
gene:CC77DRAFT_1014388	6.18009	120.711	4.28779	5e-05	0.000232075	hypothetical protein
gene:CC77DRAFT_1014438	13.3957	41.6624	1.63697	5e-05	0.000232075	hypothetical protein
gene:CC77DRAFT_1014481	0.75615	6.01705	2.99231	0.0017	0.00553149	hypothetical protein
gene:CC77DRAFT_1014637	0.321409	1.83657	2.51454	0.00065	0.00237123	hypothetical protein
gene:CC77DRAFT_1015035	8.14378	40.4135	2.31107	5e-05	0.000232075	siderochrome-iron transporter-like protein Sit1
gene:CC77DRAFT_1015047	12.7961	69.3789	2.4388	5e-05	0.000232075	putative glutathione-S-transferase theta, GST
gene:CC77DRAFT_1015220	16.937	59.8928	1.82221	0.00025	0.00101358	hypothetical protein
gene:CC77DRAFT_1015304	0.535093	1.72573	1.68934	0.00105	0.00362898	peptide transporter PTR2-A
gene:CC77DRAFT_1015324	8.51205	19.0738	1.16402	0.0001	0.000441963	hypothetical protein
gene:CC77DRAFT_1015391	6.10382	25.069	2.03812	5e-05	0.000232075	CoA-transferase familyIII
gene:CC77DRAFT_1015399	7.54155	16.8741	1.16188	5e-05	0.000232075	alpha/beta-hydrolase
gene:CC77DRAFT_1015422	2.42964	10.3933	2.09684	5e-05	0.000232075	hypothetical protein
gene:CC77DRAFT_1015447	33.353	74.677	1.16285	5e-05	0.000232075	hypothetical protein
gene:CC77DRAFT_1015550	15.8935	110.828	2.80182	5e-05	0.000232075	hypothetical protein
gene:CC77DRAFT_1015551	190.043	380.107	1.00008	0.00015	0.000637332	hypothetical protein
gene:CC77DRAFT_1015696	2.79136	33.6034	3.58957	5e-05	0.000232075	Metallo-dependent phosphatase
gene:CC77DRAFT_1015752	7.54455	15.4857	1.03743	0.0042	0.012072	hypothetical protein
gene:CC77DRAFT_1015771	10.0345	226.25	4.49487	5e-05	0.000232075	FAD/NAD(P)-binding domain-containing protein
gene:CC77DRAFT_1015831	80.5505	326.978	2.02123	5e-05	0.000232075	alpha/beta-hydrolase
gene:CC77DRAFT_1015872	35.0268	84.3082	1.26721	0.0056	0.0154622	mannose-P-dolicholutilization defect1 protein
gene:CC77DRAFT_1015900	75.3784	165.654	1.13595	5e-05	0.000232075	t-SNARE
gene:CC77DRAFT_1015915	485.483	1565.48	1.68911	0.0014	0.00465983	DUF1929-domain-containing protein
gene:CC77DRAFT_1015992	13.4437	48.406	1.84826	5e-05	0.000232075	hypothetical protein
gene:CC77DRAFT_1016038	11.2228	25.3047	1.17298	0.00075	0.00269001	DNA repairprotein-like protein Rad7
gene:CC77DRAFT_1016044	131.07	298.921	1.18943	5e-05	0.000232075	hypothetical protein
gene:CC77DRAFT_1016097	23.3437	228.947	3.29391	5e-05	0.000232075	hypothetical protein
gene:CC77DRAFT_1016101	7.92874	17.5865	1.1493	0.00555	0.0153647	U3snoRNP-associated protein Utp7
gene:CC77DRAFT_1016182	39.8804	91.1948	1.19327	5e-05	0.000232075	hypothetical protein
gene:CC77DRAFT_1016215	14.2911	95.4184	2.73915	5e-05	0.000232075	O-methyltransferas-like protein family 3
gene:CC77DRAFT_1016320	12.934	55.1717	2.09276	5e-05	0.000232075	glycoside hydrolase
gene:CC77DRAFT_1016409	64.0671	140.338	1.13125	5e-05	0.000232075	hypothetical protein
gene:CC77DRAFT_1016430	40.6399	122.472	1.59148	0.00265	0.00810041	mitochondrialco-chaper one GrpE
gene:CC77DRAFT_1016462	17.7229	35.9132	1.0189	5e-05	0.000232075	hypothetical protein
gene:CC77DRAFT_1016464	5.61344	12.8493	1.19474	5e-05	0.000232075	malatede hydrogenase
gene:CC77DRAFT_1016504	16.7275	68.9961	2.04429	5e-05	0.000232075	hypothetical protein
gene:CC77DRAFT_1016512	134.493	296.079	1.13845	5e-05	0.000232075	hypothetical protein
gene:CC77DRAFT_1016539	11.0688	1001.74	6.49986	5e-05	0.000232075	hypothetical protein
gene:CC77DRAFT_1016543	18.9396	43.0927	1.18604	5e-05	0.000232075	ATP-dependent RNA helicase HAS1
gene:CC77DRAFT_1016571	3.00917	7.77879	1.37018	0.0008	0.00284784	hypothetical protein
gene:CC77DRAFT_1016659	7.84204	32.3594	2.04488	5e-05	0.000232075	S-adenosyl-L-methionine-dependent methyltransferase
gene:CC77DRAFT_1016670	2.88738	15.5363	2.42781	5e-05	0.000232075	alpha/beta-hydrolase
gene:CC77DRAFT_1016693	159.037	444.851	1.48396	5e-05	0.000232075	metalhomeostatis protein bsd2
gene:CC77DRAFT_1016704	16.489	35.7142	1.11499	5e-05	0.000232075	peptidase C15, pyroglutamyl peptidase I-like protein
gene:CC77DRAFT_1016705	4.11166	53.8203	3.71036	5e-05	0.000232075	hypothetical protein
gene:CC77DRAFT_1016740	20.3128	82.0814	2.01467	0.00115	0.00392141	hypothetical protein
gene:CC77DRAFT_1016842	914.912	1927.53	1.07505	0.00325	0.00968511	histone H2A
gene:CC77DRAFT_1016843	1583.6	3621.14	1.19323	0.00345	0.0101795	histone-fold-containing protein
gene:CC77DRAFT_1016863	15.4915	34.0344	1.13552	5e-05	0.000232075	mRNA3'-end-processing protein rna-14
gene:CC77DRAFT_1016913	11.1889	326.079	4.86507	5e-05	0.000232075	hypothetical protein
gene:CC77DRAFT_1016919	45.1967	101.38	1.16548	5e-05	0.000232075	hypothetical protein
gene:CC77DRAFT_1016946	6.71258	16.1306	1.26486	5e-05	0.000232075	hypothetical protein
gene:CC77DRAFT_1016952	418.085	1184.16	1.502	5e-05	0.000232075	hypothetical protein
gene:CC77DRAFT_1016962	8.66051	37.5298	2.11551	5e-05	0.000232075	MFS general substrate transporter
gene:CC77DRAFT_1016991	2.8884	29.5033	3.35253	5e-05	0.000232075	hypothetical protein
gene:CC77DRAFT_1017102	3.49575	17.6605	2.33685	5e-05	0.000232075	hypothetical protein
gene:CC77DRAFT_1017103	1.08431	52.6252	5.6009	5e-05	0.000232075	hypothetical protein
gene:CC77DRAFT_1017262	60.5316	150.525	1.31424	0.008	0.0211552	DNA-directed RNA polymerases N/8kDa subunit super family
gene:CC77DRAFT_1017328	12.4381	397.671	4.99874	5e-05	0.000232075	hypothetical protein
gene:CC77DRAFT_1017331	42.8966	88.7691	1.0492	5e-05	0.000232075	membrane fusionmating protein FIG1
gene:CC77DRAFT_1017466	0.551839	11.5682	4.38978	5e-05	0.000232075	hypothetical protein
gene:CC77DRAFT_1017552	30.3763	68.6533	1.17638	0.00065	0.00237123	hypothetical protein
gene:CC77DRAFT_1017557	0.269359	2.22917	3.04891	0.0018	0.00581342	hypothetical protein
gene:CC77DRAFT_1017605	0.948081	2.15232	1.18281	0.0112	0.028136	DnaJ-domain-containing protein
gene:CC77DRAFT_1017622	19.4858	196.303	3.33259	5e-05	0.000232075	AN1 zinc finger protein-like protein
gene:CC77DRAFT_1017667	96.853	250.94	1.37347	5e-05	0.000232075	hypothetical protein
gene:CC77DRAFT_1017683	3.25333	8.59987	1.40239	5e-05	0.000232075	putative N-carbamoyl sarcosine amidase
gene:CC77DRAFT_1017700	31.6355	98.2079	1.6343	5e-05	0.000232075	orotate phosphoribosyl transferase
gene:CC77DRAFT_1017714	79.9029	171.458	1.10153	5e-05	0.000232075	histone-fold-containing protein
gene:CC77DRAFT_1017717	58.5352	371.12	2.66451	5e-05	0.000232075	hydroxy methylglutaryl-CoA synthase
gene:CC77DRAFT_1017719	13.0748	41.9782	1.68286	5e-05	0.000232075	N-acetyl glucosamine-6-phosphate deacetylase
gene:CC77DRAFT_1017768	108.162	492.031	2.18555	5e-05	0.000232075	hypothetical protein
gene:CC77DRAFT_1017800	0.859529	2.96881	1.78827	0.00115	0.00392141	hypothetical protein
gene:CC77DRAFT_1017922	39.6946	178.472	2.16868	5e-05	0.000232075	TPR-like protein
gene:CC77DRAFT_1017945	7.11649	29.9703	2.0743	0.0071	0.0190305	hypothetical protein
gene:CC77DRAFT_1017952	22.8823	56.6606	1.30811	5e-05	0.000232075	DnaJ-domain-containing protein
gene:CC77DRAFT_1017963	3.95152	19.4642	2.30035	5e-05	0.000232075	hypothetical protein
gene:CC77DRAFT_1017984	3.14124	12.0677	1.94174	5e-05	0.000232075	MFS general substrate transporter
gene:CC77DRAFT_1018020	18.6952	45.8586	1.29452	5e-05	0.000232075	S-adenosyl-L-methionine-dependent methyltransferase
gene:CC77DRAFT_1018036	63.4551	400.208	2.65694	5e-05	0.000232075	hypothetical protein
gene:CC77DRAFT_1018062	11.3475	29.5484	1.38071	5e-05	0.000232075	DUF1749-domain-containing protein
gene:CC77DRAFT_1018108	16.5815	53.5848	1.69225	5e-05	0.000232075	hypothetical protein
gene:CC77DRAFT_1018153	32.2452	73.4477	1.18763	5e-05	0.000232075	hypothetical protein
gene:CC77DRAFT_1018165	19.9008	42.6795	1.10071	5e-05	0.000232075	hypothetical protein
gene:CC77DRAFT_1018166	1.77534	11.6677	2.71636	5e-05	0.000232075	hypothetical protein
gene:CC77DRAFT_1018332	0.337978	5.02437	3.89394	0.0026	0.00796388	hypothetical protein
gene:CC77DRAFT_1018345	5.01564	13.3221	1.40931	5e-05	0.000232075	Ebp2-domain-containing protein
gene:CC77DRAFT_1018411	0.123316	4.989	5.33832	0.0026	0.00796388	necrosis-andethylene-inducing protein-like protein 1precursor
gene:CC77DRAFT_1018424	38.2524	76.5555	1.00096	5e-05	0.000232075	SGS-domain-containing protein
gene:CC77DRAFT_1018461	25.3715	2167.36	6.41659	5e-05	0.000232075	hypothetical protein
gene:CC77DRAFT_1018552	441.889	887.735	1.00645	0.00025	0.00101358	transcriptional regulator
gene:CC77DRAFT_1018647	186.867	660.781	1.82216	5e-05	0.000232075	putative oxidoreductase CipA
gene:CC77DRAFT_1018742	9.79424	19.9859	1.02898	5e-05	0.000232075	hypothetical protein
gene:CC77DRAFT_1018772	151.171	914.264	2.59643	5e-05	0.000232075	hypothetical protein
gene:CC77DRAFT_1018821	61.5587	131.433	1.09429	5e-05	0.000232075	H/ACA ribonucleo protein-like protein complex subunit 3
gene:CC77DRAFT_1018865	6.28972	14.4942	1.20441	0.00145	0.00480787	hypothetical protein
gene:CC77DRAFT_1018894	9.15215	18.6875	1.02989	5e-05	0.000232075	hypothetical protein
gene:CC77DRAFT_1018930	1.42842	4.48629	1.65111	0.00135	0.00452222	hypothetical protein
gene:CC77DRAFT_1018931	0.448533	1.57859	1.81535	0.0077	0.0204602	taurine catabolism dioxygenase
gene:CC77DRAFT_1018937	14.8827	147.88	3.31272	5e-05	0.000232075	S-adenosyl-L-methionine-dependent methyltransferase
gene:CC77DRAFT_1018940	10.8291	88.8239	3.03604	5e-05	0.000232075	hypothetical protein
gene:CC77DRAFT_1018992	1.72777	6.34137	1.87589	0.00185	0.00596016	hypothetical protein
gene:CC77DRAFT_1019020	48.9148	108.493	1.14926	5e-05	0.000232075	hypothetical protein
gene:CC77DRAFT_1019119	5.01546	15.4559	1.6237	0.0042	0.012072	hypothetical protein
gene:CC77DRAFT_1019158	2.40739	112.466	5.54588	5e-05	0.000232075	hypothetical protein
gene:CC77DRAFT_1019180	70.8127	227.176	1.68173	5e-05	0.000232075	cutinase transcription factor1 alpha
gene:CC77DRAFT_1019213	1032.71	4284.45	2.05268	5e-05	0.000232075	hypothetical protein
gene:CC77DRAFT_1019220	4.96409	32.8629	2.72686	5e-05	0.000232075	hypothetical protein
gene:CC77DRAFT_1019229	248.967	2046.65	3.03923	5e-05	0.000232075	hypothetical protein
gene:CC77DRAFT_1019250	9.84297	76.038	2.94955	5e-05	0.000232075	hypothetical protein
gene:CC77DRAFT_1019257	26.8097	53.946	1.00876	5e-05	0.000232075	U3 small nucleolar ribonucleo protein IMP4
gene:CC77DRAFT_1019279	32.6671	122.215	1.90351	5e-05	0.000232075	hypothetical protein
gene:CC77DRAFT_1019301	13.4731	161.816	3.5862	5e-05	0.000232075	UDP-Glycosyl transferase/glycogenphosphorylase
gene:CC77DRAFT_1019420	5.95181	22.8647	1.94172	5e-05	0.000232075	hypothetical protein
gene:CC77DRAFT_1019432	0.829021	4.45134	2.42476	0.0006	0.00221044	hypothetical protein
gene:CC77DRAFT_1019518	73.0662	741.808	3.34377	5e-05	0.000232075	hypothetical protein
gene:CC77DRAFT_1019557	2.48825	30.7571	3.62772	5e-05	0.000232075	hypothetical protein
gene:CC77DRAFT_1019581	48.1609	108.264	1.16862	5e-05	0.000232075	TGF-beta-inducible nuclear protein1
gene:CC77DRAFT_1019592	1.48117	3.70923	1.32438	0.0011	0.00378053	hypothetical protein
gene:CC77DRAFT_1019621	2.13284	4.54658	1.092	0.0008	0.00284784	actin-like ATPase domain-containing protein
gene:CC77DRAFT_1019641	7.69782	40.6173	2.39957	5e-05	0.000232075	hypothetical protein
gene:CC77DRAFT_1019736	1.02722	2.89133	1.49298	0.00275	0.00835718	RTA1 like protein
gene:CC77DRAFT_1019741	23.7342	95.2799	2.0052	5e-05	0.000232075	hypothetical protein
gene:CC77DRAFT_1019743	1.14433	11.0464	3.271	5e-05	0.000232075	hypothetical protein
gene:CC77DRAFT_1019788	4.33853	21.0646	2.27954	5e-05	0.000232075	hypothetical protein
gene:CC77DRAFT_1019805	16.482	39.7733	1.2709	5e-05	0.000232075	hypothetical protein
gene:CC77DRAFT_1019944	101.419	284.759	1.48941	5e-05	0.000232075	hypothetical protein
gene:CC77DRAFT_1019984	75.9653	5145.83	6.08192	5e-05	0.000232075	30kDa heat shock protein
gene:CC77DRAFT_1020038	10.376	130.986	3.65809	5e-05	0.000232075	hypothetical protein
gene:CC77DRAFT_1020123	74.2463	151.577	1.02966	5e-05	0.000232075	hypothetical protein
gene:CC77DRAFT_1020253	1.56772	3.18009	1.0204	0.0117	0.0292724	S-adenosyl-L-methionine-dependent methyltransferase
gene:CC77DRAFT_1020255	7.16784	15.0511	1.07026	5e-05	0.000232075	Utp14-domain-containing protein
gene:CC77DRAFT_1020276	9.66425	201.74	4.3837	5e-05	0.000232075	rhizobactin siderophore biosynthesis protein rhbE
gene:CC77DRAFT_1020292	0.715118	12.8887	4.17178	5e-05	0.000232075	hypothetical protein
gene:CC77DRAFT_1020358	1.06204	2.69978	1.34601	0.0116	0.02905	hypothetical protein
gene:CC77DRAFT_1020374	2.46212	30.665	3.63862	5e-05	0.000232075	hypothetical protein
gene:CC77DRAFT_1020375	180.54	477.543	1.40331	5e-05	0.000232075	bleomycinhydrolase
gene:CC77DRAFT_1020386	12.1379	31.3619	1.36949	5e-05	0.000232075	TFP11-domain-containing protein
gene:CC77DRAFT_1020404	46.3484	218.684	2.23826	5e-05	0.000232075	nucleotide-diphospho-sugar transferase
gene:CC77DRAFT_1020448	5.47519	68.0349	3.63529	5e-05	0.000232075	hypothetical protein
gene:CC77DRAFT_1020466	0.489464	7.9775	4.02666	5e-05	0.000232075	transmembrane protein 1
gene:CC77DRAFT_1020486	839.555	3056.74	1.8643	5e-05	0.000232075	polyubiquitin
gene:CC77DRAFT_1020557	3.58455	24.8692	2.7945	0.00715	0.0191448	alpha/beta-hydrolase
gene:CC77DRAFT_1020588	19.9585	40.1604	1.00877	5e-05	0.000232075	hypothetical protein
gene:CC77DRAFT_1020618	9.91745	22.5907	1.18769	5e-05	0.000232075	P-loop containing nucleoside triphosphate hydrolase protein
gene:CC77DRAFT_1020727	14.4187	38.9831	1.43491	5e-05	0.000232075	RNA-binding domain-containing protein
gene:CC77DRAFT_1020856	3.58986	14.9309	2.0563	5e-05	0.000232075	hypothetical protein
gene:CC77DRAFT_1020881	0.735317	1.95977	1.41424	0.0162	0.0386698	hypothetical protein
gene:CC77DRAFT_1020922	0.268977	2.32842	3.11379	0.0099	0.0253953	hypothetical protein
gene:CC77DRAFT_1020929	67.058	139.932	1.06125	5e-05	0.000232075	hypothetical protein
gene:CC77DRAFT_1020959	16.9815	201.75	3.57053	5e-05	0.000232075	bifunctional P-450/NADPH-P450 reductase
gene:CC77DRAFT_1021047	5.20129	10.6647	1.0359	0.0002	0.000827564	hypothetical protein
gene:CC77DRAFT_1021048	141.232	327.858	1.21501	5e-05	0.000232075	hypothetical protein
gene:CC77DRAFT_1021120	1.20933	10.2435	3.08242	5e-05	0.000232075	hypothetical protein
gene:CC77DRAFT_1021123	14.0815	31.9386	1.1815	5e-05	0.000232075	NOL1/NOP2/sun family putative RNA met
gene:CC77DRAFT_1021167	0.669422	2.30146	1.78156	0.0003	0.00118817	hypothetical protein
gene:CC77DRAFT_1021188	13.2982	145.523	3.45194	5e-05	0.000232075	short-chain dehydrogenase/reductase-like protein SDR
gene:CC77DRAFT_1021328	0.929222	25.3168	4.76793	5e-05	0.000232075	peroxidase-like protein
gene:CC77DRAFT_1021405	6.06608	13.3316	1.13602	5e-05	0.000232075	MFS general substrate transporter
gene:CC77DRAFT_1021419	1.52929	11.5815	2.92089	5e-05	0.000232075	hypothetical protein
gene:CC77DRAFT_1021750	1.96503	11.9935	2.60964	5e-05	0.000232075	hypothetical protein
gene:CC77DRAFT_1021816	53.9106	130.225	1.27236	5e-05	0.000232075	transcription initiation factor IIE, beta subunit
gene:CC77DRAFT_1021855	14.1035	169.342	3.58582	5e-05	0.000232075	hypothetical protein
gene:CC77DRAFT_1021919	62.2589	174.33	1.48547	5e-05	0.000232075	hypothetical protein
gene:CC77DRAFT_1021963	10.066	29.4977	1.55112	5e-05	0.000232075	hypothetical protein
gene:CC77DRAFT_1022038	37.6217	104.678	1.47631	5e-05	0.000232075	hypothetical protein
gene:CC77DRAFT_1022117	2.36682	53.1543	4.48917	5e-05	0.000232075	MFS general substrate transporter
gene:CC77DRAFT_1022140	5.1935	20.1262	1.95429	5e-05	0.000232075	hypothetical protein
gene:CC77DRAFT_1022176	26.1956	67.9509	1.37517	5e-05	0.000232075	splicing factor, CC1-like protein
gene:CC77DRAFT_1022249	3.12458	6.70838	1.1023	5e-05	0.000232075	hypothetical protein
gene:CC77DRAFT_1022411	3.31092	20.8042	2.65157	5e-05	0.000232075	hypothetical protein
gene:CC77DRAFT_1022426	9.04083	18.8076	1.05679	5e-05	0.000232075	hypothetical protein
gene:CC77DRAFT_1022457	20.1539	86.218	2.09693	0.0092	0.0238161	hypothetical protein
gene:CC77DRAFT_1022534	45.7311	99.6886	1.12425	5e-05	0.000232075	hypothetical protein
gene:CC77DRAFT_1022577	4.40119	18.2708	2.05357	5e-05	0.000232075	hypothetical protein
gene:CC77DRAFT_1022629	16.3976	47.7124	1.54088	5e-05	0.000232075	DNA-directed RNA polymerase mitochondrial precursor
gene:CC77DRAFT_1022640	27.5171	66.4432	1.27179	5e-05	0.000232075	phosphoglycerate mutase family protein
gene:CC77DRAFT_1022677	2.31217	5.49238	1.24818	0.00455	0.0129532	hypothetical protein
gene:CC77DRAFT_1022741	1.95145	4.60806	1.23962	0.00065	0.00237123	hypothetical protein
gene:CC77DRAFT_1022826	87.9372	192.4	1.12956	5e-05	0.000232075	rhomboid-domain-containing protein
gene:CC77DRAFT_1022835	7.36428	15.2983	1.05476	0.00115	0.00392141	ATP-dependent DNA ligase
gene:CC77DRAFT_1022880	23.4407	82.2309	1.81067	0.0001	0.000441963	hypothetical protein
gene:CC77DRAFT_1022925	94.5088	266.232	1.49416	5e-05	0.000232075	Polyol:NADP oxidoreductase
gene:CC77DRAFT_1022931	87.6361	292.118	1.73695	5e-05	0.000232075	acidprotease
gene:CC77DRAFT_1022937	28.3693	76.0907	1.42339	0.0047	0.0133222	hypothetical protein
gene:CC77DRAFT_1022945	6.26183	14.8492	1.24573	5e-05	0.000232075	NAD(P)-binding protein
gene:CC77DRAFT_1022958	20.1724	49.4158	1.29259	5e-05	0.000232075	hypothetical protein
gene:CC77DRAFT_1023021	79.1791	230.352	1.54065	5e-05	0.000232075	hypothetical protein
gene:CC77DRAFT_1023070	3.73718	11.692	1.6455	5e-05	0.000232075	FAD/NAD(P)-binding domain-containing protein
gene:CC77DRAFT_1023106	162.791	353.855	1.12013	0.0019	0.00609306	elongation factor3
gene:CC77DRAFT_1023138	26.498	54.8214	1.04886	5e-05	0.000232075	hypothetical protein
gene:CC77DRAFT_1023249	5.63006	69.0649	3.61673	5e-05	0.000232075	hypothetical protein
gene:CC77DRAFT_1023269	1468.22	5387.24	1.87548	0.00025	0.00101358	hypothetical protein
gene:CC77DRAFT_1023273	0.731978	12.5717	4.10224	0.00955	0.0246123	hypothetical protein
gene:CC77DRAFT_1023324	2.34306	4.97505	1.08632	0.0054	0.0149971	hypothetical protein
gene:CC77DRAFT_1023339	0.607876	2.36203	1.95818	0.0057	0.0156926	hypothetical protein
gene:CC77DRAFT_1023345	2.91434	24.4125	3.06638	5e-05	0.000232075	Aegerolysin family protein
gene:CC77DRAFT_1023469	0.62207	1.42004	1.19079	0.0031	0.00928578	HET-domain-containing protein
gene:CC77DRAFT_1023483	2.88339	24.257	3.07256	5e-05	0.000232075	hypothetical protein
gene:CC77DRAFT_1023527	15.565	152.759	3.29488	5e-05	0.000232075	hypothetical protein
gene:CC77DRAFT_1023625	8.64709	29.4925	1.77006	5e-05	0.000232075	hypothetical protein
gene:CC77DRAFT_1023628	22.3927	48.1582	1.10475	5e-05	0.000232075	hypothetical protein
gene:CC77DRAFT_1023822	6.15052	17.4091	1.50106	0.02155	0.0491496	translation initiation protein Sua5
gene:CC77DRAFT_1023835	6.69458	31.1588	2.21857	5e-05	0.000232075	Zip-domain-containing protein
gene:CC77DRAFT_1023857	1.23088	12.0888	3.2959	0.0033	0.00980614	hypothetical protein
gene:CC77DRAFT_1023897	1.72962	8.91539	2.36584	5e-05	0.000232075	hypothetical protein
gene:CC77DRAFT_1023915	1.70404	7.786	2.19192	5e-05	0.000232075	indoleamine 2,3-dioxygenase beta type
gene:CC77DRAFT_1024048	0.366645	4.26533	3.5402	5e-05	0.000232075	FAD-binding domain-containing protein
gene:CC77DRAFT_1024049	2.17575	5.55079	1.35118	0.0004	0.00153873	NAD(P)-binding protein
gene:CC77DRAFT_1024144	34.9664	122.565	1.80951	5e-05	0.000232075	transcription initiation factor-like protein iib
gene:CC77DRAFT_1024209	4.50428	90.5684	4.32964	5e-05	0.000232075	DUF1768-domain-containing protein
gene:CC77DRAFT_1024347	3.83011	8.551	1.15871	5e-05	0.000232075	hypothetical protein
gene:CC77DRAFT_1024365	64.0292	148.966	1.21818	5e-05	0.000232075	hypothetical protein
gene:CC77DRAFT_1024485	21.1756	49.3873	1.22174	5e-05	0.000232075	DNA topoisomerase 1
gene:CC77DRAFT_1024515	63.88	245.659	1.94322	5e-05	0.000232075	hypothetical protein
gene:CC77DRAFT_1024517	32.8614	103.577	1.65623	5e-05	0.000232075	hypothetical protein
gene:CC77DRAFT_1024554	31.2282	81.3246	1.38084	5e-05	0.000232075	hypothetical protein
gene:CC77DRAFT_1024573	0.832515	3.01565	1.85692	0.0001	0.000441963	FMN-link edoxidoreductase
gene:CC77DRAFT_1024595	0.483121	1.86016	1.94497	0.01665	0.0395272	hypothetical protein
gene:CC77DRAFT_1024647	8.44228	17.7966	1.0759	5e-05	0.000232075	hypothetical protein
gene:CC77DRAFT_1024747	85.1534	185.361	1.1222	5e-05	0.000232075	heat shock protein 70
gene:CC77DRAFT_1024789	2.15489	32.6148	3.91984	5e-05	0.000232075	hypothetical protein
gene:CC77DRAFT_1024818	17.9818	108.452	2.59244	5e-05	0.000232075	hypothetical protein
gene:CC77DRAFT_1024850	51.5827	181.119	1.81198	5e-05	0.000232075	anthranilate synthase-like protein componentI
gene:CC77DRAFT_1024912	14.967	32.3878	1.11367	5e-05	0.000232075	actin-like ATPase domain-containing protein
gene:CC77DRAFT_1024932	4.61778	9.58024	1.05286	0.0009	0.00316074	cutinase-domain-containing protein
gene:CC77DRAFT_1024983	2.76233	9.95269	1.8492	5e-05	0.000232075	hypothetical protein
gene:CC77DRAFT_1024999	28.2775	278.905	3.30204	5e-05	0.000232075	oxidoreductase domain-containing protein
gene:CC77DRAFT_1025038	2.01244	8.81235	2.13059	0.00075	0.00269001	hypothetical protein
gene:CC77DRAFT_1025070	41.3412	87.8279	1.0871	5e-05	0.000232075	hypothetical protein
gene:CC77DRAFT_1025159	185.215	556.405	1.58694	5e-05	0.000232075	hypothetical protein
gene:CC77DRAFT_1025165	2.61618	5.87444	1.16699	0.0004	0.00153873	hypothetical protein
gene:CC77DRAFT_1025180	83.0277	671.483	3.01569	5e-05	0.000232075	arginase
gene:CC77DRAFT_1025204	1214.48	2561.06	1.07641	0.0007	0.0025368	histone-fold-containing protein
gene:CC77DRAFT_1025250	49.3956	232.735	2.23623	5e-05	0.000232075	hypothetical protein
gene:CC77DRAFT_1025377	6.14146	12.3583	1.00882	5e-05	0.000232075	DNA repair protein rad50
gene:CC77DRAFT_1025417	1.5717	4.65386	1.5661	0.00265	0.00810041	hypothetical protein
gene:CC77DRAFT_1025634	8.06645	16.8009	1.05853	0.0001	0.000441963	hypothetical protein
gene:CC77DRAFT_1025698	4.57962	9.51944	1.05565	0.00075	0.00269001	acyl-CoAN-acyltransferase
gene:CC77DRAFT_1025726	8.44357	326.261	5.27203	5e-05	0.000232075	hypothetical protein
gene:CC77DRAFT_1025727	0.90057	3.76437	2.0635	5e-05	0.000232075	hypothetical protein
gene:CC77DRAFT_1025731	1.91234	4.93916	1.36893	0.00035	0.00136448	hypothetical protein
gene:CC77DRAFT_1025806	1.3375	3.80322	1.50768	5e-05	0.000232075	hypothetical protein
gene:CC77DRAFT_1025997	2.70369	25.4529	3.23483	5e-05	0.000232075	hypothetical protein
gene:CC77DRAFT_1026056	2.25179	7.02848	1.64214	5e-05	0.000232075	hypothetical protein
gene:CC77DRAFT_1026167	48.8673	111.22	1.18647	5e-05	0.000232075	guanosine-diphosphatase
gene:CC77DRAFT_1026200	23.967	73.7014	1.62064	5e-05	0.000232075	histone-lysineN-methyltransferas-like protein
gene:CC77DRAFT_1026232	7.00394	22.6792	1.69513	5e-05	0.000232075	P-loop containing nucleoside triphosphate hydrolase protein
gene:CC77DRAFT_1026272	14.0653	29.4836	1.06778	5e-05	0.000232075	cysteine proteinase
gene:CC77DRAFT_1026471	43.2742	134.284	1.63371	5e-05	0.000232075	hypothetical protein
gene:CC77DRAFT_1026480	58.5955	179.345	1.61388	5e-05	0.000232075	hypothetical protein
gene:CC77DRAFT_1026506	0.325934	1.79793	2.46369	0.0002	0.000827564	hypothetical protein
gene:CC77DRAFT_1026517	0.937924	2.31883	1.30585	0.0204	0.046978	hypothetical protein
gene:CC77DRAFT_1026638	17.9444	168.145	3.2281	5e-05	0.000232075	FAD/NAD(P)-binding domain-containing protein
gene:CC77DRAFT_1026716	7.05133	63.9672	3.18136	5e-05	0.000232075	ADP-ribosylglycohydrolase family protein
gene:CC77DRAFT_1027129	4.93625	18.6316	1.91626	5e-05	0.000232075	hypothetical protein
gene:CC77DRAFT_1027270	76.4861	164.558	1.10533	5e-05	0.000232075	RNA-binding domain-containing protein
gene:CC77DRAFT_1027550	10.7868	45.3655	2.07232	5e-05	0.000232075	hypothetical protein
gene:CC77DRAFT_1027779	265.492	1019.51	1.94113	5e-05	0.000232075	hypothetical protein
gene:CC77DRAFT_1027799	0.295653	1.49378	2.33699	0.0155	0.0372542	hypothetical protein
gene:CC77DRAFT_1027947	228.593	744.652	1.70379	5e-05	0.000232075	multiprotein-bridging factor 1
gene:CC77DRAFT_1028041	11.943	1053.42	6.46277	5e-05	0.000232075	hypothetical protein
gene:CC77DRAFT_1028115	43.4689	136.961	1.65571	5e-05	0.000232075	hypothetical protein
gene:CC77DRAFT_1028212	74.993	387.745	2.37028	5e-05	0.000232075	integral membrane protein
gene:CC77DRAFT_1028440	7.56183	54.7456	2.85593	5e-05	0.000232075	hypothetical protein
gene:CC77DRAFT_1028613	2.75807	24.0625	3.12506	5e-05	0.000232075	Zn-dependent exopeptidase
gene:CC77DRAFT_1028648	47.8419	109.886	1.19967	5e-05	0.000232075	hypothetical protein
gene:CC77DRAFT_1028832	63.4936	196.392	1.62905	5e-05	0.000232075	heat shock protein 70
gene:CC77DRAFT_1028972	39.3919	124.33	1.6582	5e-05	0.000232075	mitochondrial import inner membrane translocase subunit tim23
gene:CC77DRAFT_1029425	20.9935	43.3248	1.04525	0.0001	0.000441963	cytochrome P450
gene:CC77DRAFT_1029430	0.246318	5.97919	4.60135	5e-05	0.000232075	hypothetical protein
gene:CC77DRAFT_1029459	3.44146	7.79303	1.17917	0.0003	0.00118817	hypothetical protein
gene:CC77DRAFT_1029493	28.8034	138.013	2.26049	5e-05	0.000232075	alpha-1,2-mannosyltransferase
gene:CC77DRAFT_1029499	20.5925	155.319	2.91505	5e-05	0.000232075	hypothetical protein
gene:CC77DRAFT_1029582	1.87024	6.05735	1.69546	0.00045	0.00171092	hypothetical protein
gene:CC77DRAFT_1029701	11.185	61.6379	2.46224	5e-05	0.000232075	hypothetical protein
gene:CC77DRAFT_1029939	19.4839	76.6568	1.97613	5e-05	0.000232075	alpha-keto glutarate dependent dioxygenase
gene:CC77DRAFT_1030204	23.9959	48.2953	1.0091	5e-05	0.000232075	Tim44-domain-containing protein
gene:CC77DRAFT_1030232	102.613	391.176	1.9306	5e-05	0.000232075	hypothetical protein
gene:CC77DRAFT_1030338	34.3189	88.141	1.36081	5e-05	0.000232075	citratelyase
gene:CC77DRAFT_1030407	3.00461	55.3422	4.20313	5e-05	0.000232075	MFS general substrate transporter
gene:CC77DRAFT_1030428	66.1579	219.908	1.73292	5e-05	0.000232075	glycoside hydrolase
gene:CC77DRAFT_1030473	198.489	905.352	2.18942	5e-05	0.000232075	hypothetical protein
gene:CC77DRAFT_1030790	27.03	168.317	2.63855	5e-05	0.000232075	amino-acid permease inda1
gene:CC77DRAFT_1030899	22.8009	54.6247	1.26046	5e-05	0.000232075	hypothetical protein
gene:CC77DRAFT_1030944	61.8245	179.337	1.53642	5e-05	0.000232075	magnesium transporter ALR1
gene:CC77DRAFT_1031019	39.2529	132.558	1.75576	5e-05	0.000232075	hypothetical protein
gene:CC77DRAFT_1031024	0.65693	1.6918	1.36475	0.01655	0.0393524	hypothetical protein
gene:CC77DRAFT_1031046	6.72199	44.6663	2.73223	5e-05	0.000232075	leptomycinB resistance protein pmd1
gene:CC77DRAFT_1031070	14.3785	55.6419	1.95226	5e-05	0.000232075	hypothetical protein
gene:CC77DRAFT_1031191	53.7329	130.268	1.2776	5e-05	0.000232075	cysteine proteinase
gene:CC77DRAFT_1031256	2.33921	12.6968	2.44037	5e-05	0.000232075	Thioesterase/thiolester dehydrase-isomerase
gene:CC77DRAFT_1031656	0.868206	2.91636	1.74806	0.00665	0.0179626	RTA1-domain-containing protein
gene:CC77DRAFT_1031665	5.86563	12.246	1.06195	0.00085	0.0030023	arsenate resistance ArsH
gene:CC77DRAFT_1031672	14.0703	29.0564	1.0462	5e-05	0.000232075	MFS general substrate transporter
gene:CC77DRAFT_1031868	1.51268	3.06082	1.01681	0.01015	0.0259411	RNA polymerase I associated factor, A49-like protein
gene:CC77DRAFT_1031899	1.44961	3.7941	1.38809	0.00145	0.00480787	hypothetical protein
gene:CC77DRAFT_1032002	124.639	294.848	1.24222	5e-05	0.000232075	hypothetical protein
gene:CC77DRAFT_1032003	88.2156	274.538	1.6379	5e-05	0.000232075	eukaryotic translation initiation factor-like protein 6
gene:CC77DRAFT_1032093	14.6161	46.494	1.66949	5e-05	0.000232075	MFS general substrate transporter
gene:CC77DRAFT_1032239	6.73204	61.7999	3.19849	5e-05	0.000232075	hypothetical protein
gene:CC77DRAFT_1032470	1.51496	18.1846	3.58537	5e-05	0.000232075	hypothetical protein
gene:CC77DRAFT_1032567	83.3878	380.974	2.19178	5e-05	0.000232075	CNVH-domain-containing protein
gene:CC77DRAFT_1032606	1.73549	6.36033	1.87376	0.0001	0.000441963	endoglucanase A precursor
gene:CC77DRAFT_1032756	6.69276	13.5036	1.01267	0.0001	0.000441963	cyclohexanone monooxygenase
gene:CC77DRAFT_1032761	37.2373	77.7297	1.06172	5e-05	0.000232075	argininosuccinate synthase
gene:CC77DRAFT_1033082	93.7872	207.428	1.14515	5e-05	0.000232075	acidphosphatase precursor
gene:CC77DRAFT_1033159	33.6328	89.1687	1.40666	5e-05	0.000232075	mannan endo-1,6-alpha-mannosidase DCW1 precursor
gene:CC77DRAFT_1033175	5.21664	48.2244	3.20857	5e-05	0.000232075	DNA/RNA polymerase
gene:CC77DRAFT_1033276	5.1239	177.208	5.11205	5e-05	0.000232075	NAD(P)-binding protein
gene:CC77DRAFT_1033370	8.77491	31.664	1.85139	5e-05	0.000232075	general substrate transporter
gene:CC77DRAFT_1033585	1.81486	11.9111	2.71437	5e-05	0.000232075	cytochrome P450
gene:CC77DRAFT_1033606	41.4883	651.066	3.97203	5e-05	0.000232075	P-loop containing nucleoside triphosphate hydrolase protein
gene:CC77DRAFT_1033608	427.606	1146.01	1.42226	5e-05	0.000232075	adenine phosphoribosyltransferase
gene:CC77DRAFT_1033857	0.957572	3.52699	1.88098	0.0018	0.00581342	RTA1-domain-containing protein
gene:CC77DRAFT_1033911	2.44362	9.22019	1.91578	0.0003	0.00118817	acyl-CoAN-acyltransferase
gene:CC77DRAFT_1033969	28.7106	103.205	1.84585	5e-05	0.000232075	hypothetical protein
gene:CC77DRAFT_1034003	831.055	3097.65	1.89816	5e-05	0.000232075	hypothetical protein
gene:CC77DRAFT_1034083	60.6286	124.535	1.03848	0.0053	0.0147823	DNA-directed RNA polymerases I
gene:CC77DRAFT_1034109	0.484104	1.4431	1.57578	0.00385	0.0111984	MFS general substrate transporter
gene:CC77DRAFT_1034160	416.21	865.26	1.05582	0.0002	0.000827564	stomatin family protein-like protein
gene:CC77DRAFT_1034353	92.9521	282.157	1.60194	5e-05	0.000232075	hypothetical protein
gene:CC77DRAFT_1034488	15.9937	32.799	1.03614	5e-05	0.000232075	hypothetical protein
gene:CC77DRAFT_1034494	6.29476	17.181	1.44859	5e-05	0.000232075	5-methylthioadenosine/S-adenosyl homocysteinede aminasen 1
gene:CC77DRAFT_1034611	30.3087	126.601	2.06248	5e-05	0.000232075	nucleotide-binding domain-containing protein
gene:CC77DRAFT_1034744	19.4111	43.8211	1.17474	5e-05	0.000232075	hypothetical protein
gene:CC77DRAFT_1034893	102.881	659.1	2.67952	5e-05	0.000232075	hypothetical protein
gene:CC77DRAFT_1035141	23.8686	52.0375	1.12444	5e-05	0.000232075	hypothetical protein
gene:CC77DRAFT_1035523	14.0849	39.6776	1.49417	5e-05	0.000232075	siderophoreiron transporter mirB
gene:CC77DRAFT_1035576	28.2111	135.6	2.26502	5e-05	0.000232075	hypothetical protein
gene:CC77DRAFT_1035652	1.88907	4.78136	1.33974	0.00135	0.00452222	hypothetical protein
gene:CC77DRAFT_1035684	2.55046	5.24343	1.03976	0.00685	0.0184361	hypothetical protein
gene:CC77DRAFT_1035770	9.93683	72.4476	2.86608	5e-05	0.000232075	necrosis-andethylene-inducing protein-like protein 1 precursor
gene:CC77DRAFT_1035818	100.776	229.877	1.1897	5e-05	0.000232075	hypothetical protein
gene:CC77DRAFT_1035913	0.417394	2.27932	2.44912	0.0006	0.00221044	beta-lactamase/transpeptidase-like protein
gene:CC77DRAFT_1036163	6.39544	125.016	4.28892	5e-05	0.000232075	hypothetical protein
gene:CC77DRAFT_1036292	3.32487	12.1109	1.86494	5e-05	0.000232075	hypothetical protein
gene:CC77DRAFT_1036378	2.67556	20.3898	2.92993	5e-05	0.000232075	hypothetical protein
gene:CC77DRAFT_1036427	7.13119	15.3837	1.10919	0.0002	0.000827564	putative metallo-beta-lactamase domain protein
gene:CC77DRAFT_1036588	106.413	315.668	1.56873	5e-05	0.000232075	peptidase S28
gene:CC77DRAFT_1037030	147.51	1118.57	2.92277	5e-05	0.000232075	heat shock protein 90
gene:CC77DRAFT_1037191	27.8722	71.0544	1.3501	5e-05	0.000232075	hypothetical protein
gene:CC77DRAFT_1037234	2.16394	6.44601	1.57475	5e-05	0.000232075	putative salicylate hydroxylase
gene:CC77DRAFT_1037332	3.03213	15.2505	2.33045	5e-05	0.000232075	fructose facilitator
gene:CC77DRAFT_1037776	24.0499	50.1658	1.06068	5e-05	0.000232075	hypothetical protein
gene:CC77DRAFT_1037795	287.41	956.068	1.734	5e-05	0.000232075	hypothetical protein
gene:CC77DRAFT_1038119	11.5319	54.4844	2.24022	5e-05	0.000232075	alcohol oxidase
gene:CC77DRAFT_1038310	38.8444	78.929	1.02285	0.00035	0.00136448	hypothetical protein
gene:CC77DRAFT_1038445	9.32781	19.5083	1.06448	5e-05	0.000232075	ribonuclease Z mitochondrial precursor
gene:CC77DRAFT_1038579	38.6254	125.77	1.70316	5e-05	0.000232075	DUF567-domain-containing protein
gene:CC77DRAFT_1038627	22.0637	57.7868	1.38906	5e-05	0.000232075	WD 40 repeat-like protein
gene:CC77DRAFT_1038697	5.28651	16.0812	1.60498	5e-05	0.000232075	HET-domain-containing protein
gene:CC77DRAFT_1038810	94.3923	256.77	1.44374	5e-05	0.000232075	geranylgeranyl pyrophosphate synthetase
gene:CC77DRAFT_1039035	11.7593	63.9066	2.44216	5e-05	0.000232075	ABC transporter CDR4
gene:CC77DRAFT_103914	79.8712	478.392	2.58245	5e-05	0.000232075	hypothetical protein
gene:CC77DRAFT_1039208	1.62726	4.2667	1.39068	5e-05	0.000232075	Cloroperoxidase
gene:CC77DRAFT_1039497	20.4481	56.4902	1.46604	5e-05	0.000232075	hypothetical protein
gene:CC77DRAFT_1039663	12.891	40.7711	1.66118	5e-05	0.000232075	nucleolar
gene:CC77DRAFT_1039752	19.361	48.7579	1.33248	5e-05	0.000232075	hypothetical protein
gene:CC77DRAFT_1039794	8.49816	21.6584	1.34971	5e-05	0.000232075	N-acetyltransferas-like protein
gene:CC77DRAFT_1039824	51.8556	130.838	1.33522	5e-05	0.000232075	hypothetical protein
gene:CC77DRAFT_1039834	17.1144	37.9114	1.14742	5e-05	0.000232075	hypothetical protein
gene:CC77DRAFT_1039859	19.8035	54.0064	1.44737	0.0017	0.00553149	hypothetical protein
gene:CC77DRAFT_1039955	2.25181	5.32721	1.2423	0.0005	0.00187981	beta-lactamase family protein
gene:CC77DRAFT_1039958	35.6612	98.6323	1.46771	5e-05	0.000232075	DUF1295-domain-containing protein
gene:CC77DRAFT_1040182	5.68816	19.8887	1.80591	5e-05	0.000232075	S-adenosyl-L-methionine-dependent methyltransferase
gene:CC77DRAFT_1040580	5.67026	23.8866	2.07471	5e-05	0.000232075	Zn-dependent exopeptidase
gene:CC77DRAFT_1040839	38.8922	84.1778	1.11396	5e-05	0.000232075	inositolhexa phosphate kinase3
gene:CC77DRAFT_1040859	2.14779	5.88765	1.45483	5e-05	0.000232075	choline dehydrogenase
gene:CC77DRAFT_1041135	54.5194	164.789	1.59578	5e-05	0.000232075	chaperonin GroL
gene:CC77DRAFT_1041439	81.9351	229.938	1.48869	5e-05	0.000232075	heatshockprotein70
gene:CC77DRAFT_1041794	38.8705	105.433	1.43958	5e-05	0.000232075	hypothetical protein
gene:CC77DRAFT_1041882	51.5464	127.141	1.30248	5e-05	0.000232075	hypothetical protein
gene:CC77DRAFT_1041915	11.5876	23.8399	1.0408	5e-05	0.000232075	SDA1-domain-containing protein
gene:CC77DRAFT_1041965	17.807	51.437	1.53036	5e-05	0.000232075	heat shock protein70-like protein
gene:CC77DRAFT_1042012	5.17204	15.3422	1.5687	5e-05	0.000232075	traub transciption factor family protein
gene:CC77DRAFT_1042694	24.8401	65.8613	1.40676	5e-05	0.000232075	hypothetical protein
gene:CC77DRAFT_1042765	22.4801	61.2548	1.44618	5e-05	0.000232075	Mak16 protein
gene:CC77DRAFT_1042808	11.9264	23.943	1.00545	0.00035	0.00136448	hypothetical protein
gene:CC77DRAFT_1043005	138.312	2359.28	4.09236	5e-05	0.000232075	flotillin domain-containing protein
gene:CC77DRAFT_1044227	1.60995	35.7836	4.47421	5e-05	0.000232075	laccase-1 precursor
gene:CC77DRAFT_1044379	12.9596	34.1477	1.39777	5e-05	0.000232075	nucleolar complex protein 2
gene:CC77DRAFT_1044522	0.995916	2.06286	1.05055	0.0045	0.0128319	MFS general substrate transporter
gene:CC77DRAFT_1044558	0.223601	3.87069	4.11359	0.0059	0.0161751	GroES-like protein
gene:CC77DRAFT_1044889	0.550216	8.54596	3.95717	5e-05	0.000232075	sterol-4-alpha-carboxylate 3-dehydrogenase
gene:CC77DRAFT_1045358	2.02216	5.8837	1.54083	0.0002	0.000827564	hypothetical protein
gene:CC77DRAFT_104553	1.74896	6.38941	1.86919	0.0004	0.00153873	hypothetical protein
gene:CC77DRAFT_1045592	1.07784	2.49258	1.2095	0.00015	0.000637332	hypothetical protein
gene:CC77DRAFT_1046350	0.765542	7.20485	3.23441	5e-05	0.000232075	hypothetical protein
gene:CC77DRAFT_1046764	1.22963	3.67873	1.58099	0.0203	0.0467787	hypothetical protein
gene:CC77DRAFT_1046969	2.76419	6.64746	1.26595	0.00295	0.00887975	Di-coppercentre-containing protein
gene:CC77DRAFT_1047018	0.833246	1.68225	1.01358	0.015	0.0362526	hypothetical protein
gene:CC77DRAFT_1047714	19.0889	62.3173	1.7069	5e-05	0.000232075	acyl-CoAN-acyltransferase
gene:CC77DRAFT_1047918	4.71066	15.4568	1.71424	5e-05	0.000232075	hypothetical protein
gene:CC77DRAFT_1048253	11.6296	72.7044	2.64424	5e-05	0.000232075	RTA1-domain-containing protein
gene:CC77DRAFT_1048292	1.93613	12.2136	2.65724	5e-05	0.000232075	hypothetical protein
gene:CC77DRAFT_1048413	45.3365	107.424	1.24458	5e-05	0.000232075	mitochondrial import inner membrane translocase, subunit Tim17/22
gene:CC77DRAFT_1048721	2.8143	40.4636	3.84577	5e-05	0.000232075	cyclopentanone 1,2-monooxygenase
gene:CC77DRAFT_1048857	8.97372	20.062	1.16069	5e-05	0.000232075	pumiliodomain-containing protein
gene:CC77DRAFT_1049125	10.8504	117.714	3.43946	5e-05	0.000232075	hypothetical protein
gene:CC77DRAFT_1049339	10.89	30.8183	1.50078	5e-05	0.000232075	pre-mRNA splicing factor
gene:CC77DRAFT_1049514	2.90806	9.50478	1.7086	5e-05	0.000232075	alcohol dehydrogenase
gene:CC77DRAFT_1049777	2.21603	13.247	2.57962	5e-05	0.000232075	hypothetical protein
gene:CC77DRAFT_1050204	23.3265	52.564	1.17211	5e-05	0.000232075	hypothetical protein
gene:CC77DRAFT_1050520	10.2582	707.251	6.10738	5e-05	0.000232075	hypothetical protein
gene:CC77DRAFT_1050726	311.229	624.689	1.00516	5e-05	0.000232075	E3 ubiquitin ligase SCF complex, Skp subunit
gene:CC77DRAFT_1050766	41.3786	199.626	2.27034	5e-05	0.000232075	hypothetical protein
gene:CC77DRAFT_1051898	95.7704	207.25	1.11372	5e-05	0.000232075	RNA-binding domain-containing protein
gene:CC77DRAFT_1051907	1.88056	4.21336	1.16381	0.00315	0.00941396	NAD(P)-binding protein
gene:CC77DRAFT_1052620	4.93995	12.6927	1.36143	0.0003	0.00118817	hypothetical protein
gene:CC77DRAFT_1053086	0.613879	4.7062	2.93854	5e-05	0.000232075	hypothetical protein
gene:CC77DRAFT_1053096	12.1032	28.4845	1.23478	5e-05	0.000232075	beta and beta-prime subunits of DNA dependent RNA-polymerase
gene:CC77DRAFT_1053242	0.443167	1.42623	1.68628	5e-05	0.000232075	hypothetical protein
gene:CC77DRAFT_1053843	8.51226	22.8965	1.42751	5e-05	0.000232075	hypothetical protein
gene:CC77DRAFT_1053888	4.23213	100.537	4.5702	5e-05	0.000232075	hypothetical protein
gene:CC77DRAFT_1054443	1.08989	19.691	4.17529	5e-05	0.000232075	hypothetical protein
gene:CC77DRAFT_1054807	20.6425	52.7936	1.35475	5e-05	0.000232075	hypothetical protein
gene:CC77DRAFT_1055896	8.8429	29.5669	1.74139	5e-05	0.000232075	hypothetical protein
gene:CC77DRAFT_1055989	6.10662	15.1558	1.31142	5e-05	0.000232075	histidine acid phosphatase-like protein
gene:CC77DRAFT_1056004	2.53444	9.89048	1.96437	5e-05	0.000232075	calcium ATPase
gene:CC77DRAFT_1056011	29.8844	3994.6	7.06252	5e-05	0.000232075	hypothetical protein
gene:CC77DRAFT_1056093	6.57077	29.1484	2.14928	5e-05	0.000232075	ferric-chelate reductase
gene:CC77DRAFT_1056131	0.89871	4.93471	2.45704	0.00035	0.00136448	hypothetical protein
gene:CC77DRAFT_1056164	14.7992	163.425	3.46504	5e-05	0.000232075	hypothetical protein
gene:CC77DRAFT_1056216	0.403348	6.02718	3.90139	5e-05	0.000232075	hypothetical protein
gene:CC77DRAFT_1056344	5.20389	12.652	1.2817	0.0006	0.00221044	glutathione S-transferase
gene:CC77DRAFT_1056401	2.12651	4.76971	1.16542	0.00335	0.0099293	hypothetical protein
gene:CC77DRAFT_1056467	27.1441	62.2203	1.19675	5e-05	0.000232075	hypothetical protein
gene:CC77DRAFT_1056667	0.600053	1.34297	1.16227	0.02175	0.0494546	hypothetical protein
gene:CC77DRAFT_1056692	2.80221	6.79787	1.27852	5e-05	0.000232075	hypothetical protein
gene:CC77DRAFT_1056773	0.721237	6.85571	3.24876	0.00435	0.0124449	hypothetical protein
gene:CC77DRAFT_1056829	3.93141	7.88926	1.00484	0.0004	0.00153873	HET-domain-containing protein
gene:CC77DRAFT_1056889	7.78735	20.7418	1.41333	0.0001	0.000441963	hypotheticalprotein
gene:CC77DRAFT_1057038	3.7185	10.6095	1.51256	5e-05	0.000232075	P-loop containing nucleoside triphosphate hydrolase protein
gene:CC77DRAFT_1057125	17.083	89.042	2.38192	5e-05	0.000232075	hypothetical protein
gene:CC77DRAFT_1057243	0.787341	5.73182	2.86393	0.0029	0.00876206	hypothetical protein
gene:CC77DRAFT_1057254	0.438628	1.25962	1.52192	0.0107	0.0271212	cytochrome P450
gene:CC77DRAFT_1057280	27.9364	273.926	3.29357	5e-05	0.000232075	hypothetical protein
gene:CC77DRAFT_1057321	17.9576	138.247	2.94458	5e-05	0.000232075	hypothetical protein
gene:CC77DRAFT_1057322	2.18155	6.1362	1.49199	0.00225	0.00703201	glycoside hydrolase
gene:CC77DRAFT_1057360	53.083	203.666	1.93988	5e-05	0.000232075	Bromodomain-containing protein
gene:CC77DRAFT_1057578	2.72746	12.1481	2.15511	5e-05	0.000232075	hypothetical protein
gene:CC77DRAFT_1057584	15.9484	122.715	2.94383	5e-05	0.000232075	MFS general substrate transporter
gene:CC77DRAFT_1057692	125.497	993.672	2.98512	5e-05	0.000232075	hypothetical protein
gene:CC77DRAFT_1057732	0.56542	2.20881	1.96587	0.0012	0.00407594	hypothetical protein
gene:CC77DRAFT_1057816	0.564859	2.95857	2.38894	0.0001	0.000441963	hypothetical protein
gene:CC77DRAFT_1057870	1.45891	15.5236	3.4115	5e-05	0.000232075	chitin binding protein
gene:CC77DRAFT_1057878	49.6546	101.858	1.03655	0.0001	0.000441963	hypothetical protein
gene:CC77DRAFT_1058279	37.035	122.514	1.72598	5e-05	0.000232075	hypothetical protein
gene:CC77DRAFT_1058289	189.877	580.662	1.61263	5e-05	0.000232075	hypothetical protein
gene:CC77DRAFT_1058370	69.0623	190.272	1.46209	5e-05	0.000232075	PLP-dependent transferase
gene:CC77DRAFT_1058582	270.989	749.818	1.4683	5e-05	0.000232075	translation initiation factor 3, RNA-binding subunit
gene:CC77DRAFT_1058721	1.64479	4.69219	1.51236	5e-05	0.000232075	polyketide synthase PksJ
gene:CC77DRAFT_1058856	3.62628	19.0491	2.39316	0.0001	0.000441963	hypothetical protein
gene:CC77DRAFT_1058862	185.208	410.635	1.14871	0.00025	0.00101358	AAAATPase
gene:CC77DRAFT_1058896	3.93841	17.7354	2.17095	5e-05	0.000232075	hypothetical protein
gene:CC77DRAFT_1058908	3.18043	8.83235	1.47357	0.01575	0.0377942	hypothetical protein
gene:CC77DRAFT_1059021	51.0119	250.079	2.29348	5e-05	0.000232075	hypothetical protein
gene:CC77DRAFT_1059072	14.518	156.671	3.43182	5e-05	0.000232075	cysteinedioxygenase
gene:CC77DRAFT_1059147	24.4183	66.1919	1.43869	5e-05	0.000232075	CRAL/TRIO domain-containing protein
gene:CC77DRAFT_1059163	60.4077	130.328	1.10934	5e-05	0.000232075	elongation factor Tu
gene:CC77DRAFT_1059167	18.1762	178.177	3.29319	5e-05	0.000232075	FAD-binding domain-containing protein
gene:CC77DRAFT_1059247	14.7496	39.3516	1.41575	0.00075	0.00269001	hypothetical protein
gene:CC77DRAFT_1059289	8.97023	18.5947	1.05168	0.0002	0.000827564	hypothetical protein
gene:CC77DRAFT_1059339	0.372549	2.00625	2.429	0.001	0.00347456	hypothetical protein
gene:CC77DRAFT_1059353	264.906	538.423	1.02326	0.00015	0.000637332	ubiquitin
gene:CC77DRAFT_1059514	6.58557	112.75	4.09768	5e-05	0.000232075	hypothetical protein
gene:CC77DRAFT_1059531	2.89401	32.858	3.50511	5e-05	0.000232075	hypothetical protein
gene:CC77DRAFT_1059602	98.3247	276.686	1.49262	5e-05	0.000232075	hypothetical protein
gene:CC77DRAFT_1059646	0.670257	3.43606	2.35797	0.0002	0.000827564	hypothetical protein
gene:CC77DRAFT_1059746	9.15506	18.6293	1.02493	0.0002	0.000827564	MFS general substrate transporter
gene:CC77DRAFT_1059751	3.77972	9.49362	1.32868	0.00155	0.0051006	hypothetical protein
gene:CC77DRAFT_1059872	20.5368	43.7416	1.09079	5e-05	0.000232075	P-loop containing nucleoside triphosphate hydrolase protein
gene:CC77DRAFT_1060022	21.0788	100.532	2.25379	5e-05	0.000232075	hypothetical protein
gene:CC77DRAFT_1060047	7.35384	36.7291	2.32036	5e-05	0.000232075	lariatde branching enzyme
gene:CC77DRAFT_1060048	4.25307	22.5115	2.40409	5e-05	0.000232075	hypothetical protein
gene:CC77DRAFT_1060082	38.7823	92.0504	1.24703	5e-05	0.000232075	hypothetical protein
gene:CC77DRAFT_1060104	6.46407	43.998	2.76692	5e-05	0.000232075	hypothetical protein
gene:CC77DRAFT_1060120	58.2135	121.14	1.05724	5e-05	0.000232075	hypothetical protein
gene:CC77DRAFT_1060427	18.5443	39.8146	1.10232	5e-05	0.000232075	periodict ryptophan protein-like protein
gene:CC77DRAFT_1060453	1602.06	19350.9	3.5944	5e-05	0.000232075	hypothetical protein
gene:CC77DRAFT_1060656	8.08966	16.7764	1.05229	5e-05	0.000232075	membrane transporter
gene:CC77DRAFT_1060800	160.597	338.122	1.0741	0.0023	0.00717325	hypothetical protein
gene:CC77DRAFT_1060856	14.6532	29.4984	1.00942	0.00075	0.00269001	hypothetical protein
gene:CC77DRAFT_1060876	43.0495	123.458	1.51995	5e-05	0.000232075	RRS1-domain-containing protein
gene:CC77DRAFT_1060990	0.746666	132.13	7.46728	5e-05	0.000232075	hypothetical protein
gene:CC77DRAFT_1060993	930.326	2090.69	1.16817	5e-05	0.000232075	hypothetical protein
gene:CC77DRAFT_1061020	171.585	509.108	1.56905	5e-05	0.000232075	hypothetical protein
gene:CC77DRAFT_1061030	2.65658	12.069	2.18366	0.00025	0.00101358	hypothetical protein
gene:CC77DRAFT_1061171	4.0763	21.1597	2.37599	5e-05	0.000232075	nonribosomal peptide synthetase 6
gene:CC77DRAFT_1061196	10.0885	21.5285	1.09354	0.0041	0.0118399	hypothetical protein
gene:CC77DRAFT_1061267	3.77163	10.1684	1.43084	0.0031	0.00928578	hypothetical protein
gene:CC77DRAFT_1061295	1.61735	4.57571	1.50036	5e-05	0.000232075	hypothetical protein
gene:CC77DRAFT_1061354	104.599	370.441	1.82438	5e-05	0.000232075	Aha1 domain family protein
gene:CC77DRAFT_1061411	129.495	307.327	1.24687	5e-05	0.000232075	nucleotide-diphospho-sugar transferase
gene:CC77DRAFT_1061421	288.826	1605.24	2.47452	5e-05	0.000232075	lysophospholipase-like protein
gene:CC77DRAFT_1061482	0.236464	1.64684	2.8	0.0022	0.00690881	chitin synthase
gene:CC77DRAFT_1061595	134.25	1213.9	3.17665	5e-05	0.000232075	glucoamylase I precursor
gene:CC77DRAFT_1061689	2.03798	7.34071	1.84878	5e-05	0.000232075	RTA1 like protein
gene:CC77DRAFT_1061702	49.8537	266.518	2.41846	5e-05	0.000232075	hypothetical protein
gene:CC77DRAFT_1062223	1.76024	3.67514	1.06203	0.0023	0.00717325	hypothetical protein
gene:CC77DRAFT_1062335	3.90995	10.5075	1.4262	0.0001	0.000441963	hypothetical protein
gene:CC77DRAFT_1062386	148.578	8751.64	5.88026	5e-05	0.000232075	ribosomal protein S14
gene:CC77DRAFT_1062563	5.47671	11.0868	1.01747	0.0001	0.000441963	hypothetical protein
gene:CC77DRAFT_1062751	0.602201	1.48845	1.3055	0.0147	0.0356595	hypothetical protein
gene:CC77DRAFT_1062824	0.647227	6.94867	3.42439	0.0022	0.00690881	hypothetical protein
gene:CC77DRAFT_1062972	6.0913	27.0047	2.14839	5e-05	0.000232075	subtilisin-like serine protease-like protein PR1A
gene:CC77DRAFT_1063228	19.876	318.186	4.00077	5e-05	0.000232075	hypothetical protein
gene:CC77DRAFT_1063742	18.2839	89.5007	2.29133	5e-05	0.000232075	hypothetical protein
gene:CC77DRAFT_1063747	2.74707	17.183	2.64502	5e-05	0.000232075	hypothetical protein
gene:CC77DRAFT_1063761	0.331006	6.36565	4.26538	5e-05	0.000232075	hypothetical protein
gene:CC77DRAFT_1063784	1.66743	8.66058	2.37684	0.0002	0.000827564	hypothetical protein
gene:CC77DRAFT_1063794	167.082	336.689	1.01086	5e-05	0.000232075	ERG2 and sigma1 receptor-like protein
gene:CC77DRAFT_1063798	107.035	416.287	1.9595	5e-05	0.000232075	hypothetical protein
gene:CC77DRAFT_1063849	37.9891	102.514	1.43217	0.00035	0.00136448	hypothetical protein
gene:CC77DRAFT_1064072	1240.54	3072.44	1.30842	5e-05	0.000232075	light chain 3
gene:CC77DRAFT_1064220	135.395	344.381	1.34683	5e-05	0.000232075	hypothetical protein
gene:CC77DRAFT_1064225	15.5114	38.8017	1.32279	0.00015	0.000637332	hypothetical protein
gene:CC77DRAFT_1064359	2.63835	6.79968	1.36583	5e-05	0.000232075	hypothetical protein
gene:CC77DRAFT_1064366	3.76281	7.8186	1.0551	0.00065	0.00237123	hypothetical protein
gene:CC77DRAFT_1064369	8.63497	50.0952	2.53641	5e-05	0.000232075	glycoside hydrolase
gene:CC77DRAFT_1064375	0.38905	1.70708	2.1335	0.00365	0.0106761	hypothetical protein
gene:CC77DRAFT_1064439	20.3787	81.9273	2.00728	5e-05	0.000232075	hypothetical protein
gene:CC77DRAFT_1064488	4.01635	61.0315	3.9256	5e-05	0.000232075	Nicotianamine synthase
gene:CC77DRAFT_1064628	2.65214	5.51463	1.05611	0.002	0.00637267	hypothetical protein
gene:CC77DRAFT_1064730	9.25669	29.8883	1.69101	5e-05	0.000232075	hypothetical protein
gene:CC77DRAFT_1064811	29.0713	488.477	4.07062	5e-05	0.000232075	alpha/beta-hydrolase
gene:CC77DRAFT_1064854	1.08167	4.1474	1.93894	0.0117	0.0292724	hypothetical protein
gene:CC77DRAFT_1064922	4.27485	10.8295	1.34102	5e-05	0.000232075	hypothetical protein
gene:CC77DRAFT_1064951	2.40404	5.89139	1.29315	0.0016	0.00523709	hypothetical protein
gene:CC77DRAFT_1064984	4.85271	23.4245	2.27116	0.0013	0.00437859	hypothetical protein
gene:CC77DRAFT_1065002	0.834991	1.7651	1.07991	0.0116	0.02905	ATP-dependent RNA helicase DBP9
gene:CC77DRAFT_1065018	0.454897	1.45974	1.6821	0.00415	0.0119546	MFS gliotoxin efflux transporter glia
gene:CC77DRAFT_1065023	1.3281	7.1286	2.42426	0.00245	0.00757998	kynureninase
gene:CC77DRAFT_1065394	6.94643	18.1726	1.38742	5e-05	0.000232075	Brix-domain-containing protein
gene:CC77DRAFT_1065431	7.59579	30.9546	2.02688	5e-05	0.000232075	hypothetical protein
gene:CC77DRAFT_1065442	3.16943	12.1117	1.9341	0.001	0.00347456	hypothetical protein
gene:CC77DRAFT_1065482	0.352631	1.78781	2.34197	0.0176	0.0414715	class I glutamine amidotransferase-like protein
gene:CC77DRAFT_1065821	61.6807	231.903	1.91063	5e-05	0.000232075	hypothetical protein
gene:CC77DRAFT_1065976	1.63073	5.42568	1.73428	5e-05	0.000232075	hypothetical protein
gene:CC77DRAFT_1066091	2.52954	5.12472	1.0186	0.0193	0.0448302	hypothetical protein
gene:CC77DRAFT_1066234	63.2814	165.895	1.39042	5e-05	0.000232075	hypothetical protein
gene:CC77DRAFT_1066510	90.9096	202.155	1.15296	5e-05	0.000232075	COP9 signalosome subunit 7
gene:CC77DRAFT_1066527	16.6907	36.3503	1.12292	5e-05	0.000232075	hypothetical protein
gene:CC77DRAFT_1066554	30.3493	75.26	1.31022	5e-05	0.000232075	DNA-directed RNA polymerase II subunit RPB1
gene:CC77DRAFT_1066594	0.611173	1.57137	1.36237	0.02055	0.0472401	GroES-like protein
gene:CC77DRAFT_1066612	15.0078	32.7692	1.12663	5e-05	0.000232075	DNA-directed RNA polymerase I polypeptide 2
gene:CC77DRAFT_1066617	3.18998	11.3678	1.83334	5e-05	0.000232075	spherulin-1 B precursor
gene:CC77DRAFT_1066727	34.1935	108.302	1.66326	5e-05	0.000232075	hypothetical protein
gene:CC77DRAFT_1066735	2.50092	6.32511	1.33863	0.0131	0.0323261	hypothetical protein
gene:CC77DRAFT_1066736	35.0591	192.749	2.45886	5e-05	0.000232075	hypothetical protein
gene:CC77DRAFT_1066932	6.28916	13.1552	1.06469	5e-05	0.000232075	hypothetical protein
gene:CC77DRAFT_1066936	1.92178	4.73347	1.30046	0.00275	0.00835718	4-nitrophenylphosphatase
gene:CC77DRAFT_1067253	0.41825	5.42379	3.69686	5e-05	0.000232075	FAD-binding domain-containing protein
gene:CC77DRAFT_1067280	4.2842	11.9897	1.4847	5e-05	0.000232075	MFS general substrate transporter
gene:CC77DRAFT_1067370	0.474663	1.99417	2.07081	0.0009	0.00316074	cytochrome P450
gene:CC77DRAFT_1067667	2.36361	10.0855	2.09322	5e-05	0.000232075	hypothetical protein
gene:CC77DRAFT_1067671	18.9227	230.484	3.60647	5e-05	0.000232075	FAD-binding domain-containing protein
gene:CC77DRAFT_1067808	6.23859	12.7848	1.03514	0.00015	0.000637332	hypothetical protein
gene:CC77DRAFT_1067840	49.265	326.588	2.72884	5e-05	0.000232075	hypothetical protein
gene:CC77DRAFT_1067982	12.6126	35.2233	1.48166	5e-05	0.000232075	hypothetical protein
gene:CC77DRAFT_1070379	0.505135	3.78785	2.90664	5e-05	0.000232075	hypothetical protein
gene:CC77DRAFT_1070957	3.38438	29.2682	3.11237	5e-05	0.000232075	PTR2-domain-containing protein
gene:CC77DRAFT_1072196	7.4071	16.053	1.11586	5e-05	0.000232075	ARM repeat-containing protein
gene:CC77DRAFT_1073423	0.340608	2.09898	2.6235	0.019	0.0442317	hypothetical protein
gene:CC77DRAFT_1074732	128.438	278.517	1.1167	5e-05	0.000232075	hypothetical protein
gene:CC77DRAFT_1075284	3.28243	11.4601	1.80378	5e-05	0.000232075	hypothetical protein
gene:CC77DRAFT_1077208	4.09966	28.5338	2.7991	5e-05	0.000232075	MFS general substrate transporter
gene:CC77DRAFT_1077674	1.24561	16.5493	3.73185	0.00125	0.00422927	hypothetical protein
gene:CC77DRAFT_1085260	21.96	57.4314	1.38696	5e-05	0.000232075	hypothetical protein
gene:CC77DRAFT_1086296	4.07096	17.4734	2.10172	5e-05	0.000232075	RTA1-domain-containingprotein
gene:CC77DRAFT_1087078	9.25233	155.641	4.07226	5e-05	0.000232075	cobalamin synthesis protein
gene:CC77DRAFT_1088641	1.02362	2.09552	1.03364	0.0067	0.0180883	hypothetical protein
gene:CC77DRAFT_1089741	12.9478	28.2333	1.1247	0.00575	0.0158095	mitochondrial carrier
gene:CC77DRAFT_1089851	6.49403	40.0951	2.62624	5e-05	0.000232075	hypothetical protein
gene:CC77DRAFT_1089949	0.182723	2.51027	3.78011	0.0047	0.0133222	DUF300-domain-containing protein
gene:CC77DRAFT_1090141	16.698	33.6103	1.00923	0.0001	0.000441963	hypothetical protein
gene:CC77DRAFT_1090187	0.212599	1.91434	3.17064	0.00695	0.0186763	hypothetical protein
gene:CC77DRAFT_1090414	16.9854	49.3527	1.53884	5e-05	0.000232075	hypothetical protein
gene:CC77DRAFT_1090830	2.937	61.2351	4.38195	5e-05	0.000232075	hypothetical protein
gene:CC77DRAFT_1091017	4.44698	13.1695	1.5663	5e-05	0.000232075	hypothetical protein
gene:CC77DRAFT_1091266	0.137129	1.33394	3.28209	0.00435	0.0124449	hypothetical protein
gene:CC77DRAFT_1091304	16.9315	62.6496	1.8876	5e-05	0.000232075	class I glutamine amidotransferase-like protein
gene:CC77DRAFT_1091814	12.7271	26.2641	1.04518	5e-05	0.000232075	WD 40 repeat-like protein
gene:CC77DRAFT_1091853	0.560791	1.7425	1.63563	5e-05	0.000232075	HET-domain-containing protein
gene:CC77DRAFT_1092098	0.210197	2.49271	3.56791	0.01815	0.0425468	hypothetical protein
gene:CC77DRAFT_1092305	0.253774	1.3009	2.3579	0.01195	0.0298407	hypothetical protein
gene:CC77DRAFT_1092390	4.20853	15.6252	1.89248	5e-05	0.000232075	hypothetical protein
gene:CC77DRAFT_1092766	9.92877	28.854	1.53908	5e-05	0.000232075	nucleic acid-binding protein
gene:CC77DRAFT_1092930	27.3194	100.815	1.88372	5e-05	0.000232075	hypothetical protein
gene:CC77DRAFT_1093212	0.613988	21.1658	5.10738	5e-05	0.000232075	hypothetical protein
gene:CC77DRAFT_1093427	7.48638	18.9787	1.34204	5e-05	0.000232075	hypothetical protein
gene:CC77DRAFT_1093519	60.0588	199.848	1.73446	5e-05	0.000232075	hypothetical protein
gene:CC77DRAFT_1093668	27.6957	60.5278	1.12794	5e-05	0.000232075	DDHD-domain-containing protein
gene:CC77DRAFT_1093840	6.17327	74.3233	3.58971	5e-05	0.000232075	hypothetical protein
gene:CC77DRAFT_1093937	3.3142	8.31375	1.32684	0.0041	0.0118399	hypothetical protein
gene:CC77DRAFT_1093938	0.618598	2.84211	2.19989	0.0016	0.00523709	hypothetical protein
gene:CC77DRAFT_1094353	1.21724	12.9576	3.41211	5e-05	0.000232075	hypothetical protein
gene:CC77DRAFT_1094428	16.6461	44.3688	1.41436	5e-05	0.000232075	hypothetical protein
gene:CC77DRAFT_1094524	0.491427	4.69185	3.25511	5e-05	0.000232075	hypothetical protein
gene:CC77DRAFT_1094867	68.4313	158.129	1.20837	5e-05	0.000232075	DUF887-domain-containing protein
gene:CC77DRAFT_1094977	1.89062	6.74352	1.83464	5e-05	0.000232075	hypothetical protein
gene:CC77DRAFT_1095284	4.05691	8.57372	1.07954	0.0001	0.000441963	cytochrome P450
gene:CC77DRAFT_1095297	16.4215	33.2294	1.01688	5e-05	0.000232075	DNA-directed rnapolymerase III subunit
gene:CC77DRAFT_1095373	38.2524	94.6927	1.3077	5e-05	0.000232075	hypothetical protein
gene:CC77DRAFT_1095629	46.0675	99.242	1.1072	5e-05	0.000232075	hypothetical protein
gene:CC77DRAFT_1095837	1.181	6.00563	2.34631	0.00065	0.00237123	hypothetical protein
gene:CC77DRAFT_1096229	2.35005	4.8708	1.05147	0.01205	0.0300474	hypothetical protein
gene:CC77DRAFT_1096303	1.25008	5.1786	2.05054	5e-05	0.000232075	hypothetical protein
gene:CC77DRAFT_1096335	21.255	96.5177	2.18299	5e-05	0.000232075	DJ-1/Pfp I family protein-like protein
gene:CC77DRAFT_1096418	0.806067	85.8252	6.73436	5e-05	0.000232075	hypothetical protein
gene:CC77DRAFT_1096785	68.7076	304.609	2.14842	5e-05	0.000232075	fourF 5 protein
gene:CC77DRAFT_1097073	12.2438	53.1011	2.11669	5e-05	0.000232075	hypothetical protein
gene:CC77DRAFT_1097218	46.6388	121.412	1.38031	5e-05	0.000232075	GroES-like protein
gene:CC77DRAFT_1097638	1.94178	4.82432	1.31294	0.0003	0.00118817	acyl-CoA dehydrogenase family member 11
gene:CC77DRAFT_1097837	13.3649	30.8141	1.20514	0.0091	0.023604	DEAD-domain-containing protein
gene:CC77DRAFT_1097948	9.63468	20.6336	1.09868	5e-05	0.000232075	WD 40 repeat-like protein
gene:CC77DRAFT_1098301	0.416143	6.30463	3.92126	5e-05	0.000232075	hypothetical protein
gene:CC77DRAFT_1098874	1.65316	4.73996	1.51965	0.0001	0.000441963	hypothetical protein
gene:CC77DRAFT_1099096	2.3264	8.93638	1.9416	5e-05	0.000232075	hypothetical protein
gene:CC77DRAFT_1099900	1.37607	18.4826	3.74754	5e-05	0.000232075	putative cytochrome P450
gene:CC77DRAFT_1099955	4.31996	8.9265	1.04708	0.01115	0.0280509	hypothetical protein
gene:CC77DRAFT_1100283	2.82333	6.289	1.15543	0.0001	0.000441963	HET-domain-containing protein
gene:CC77DRAFT_1100454	0.829609	14.1962	4.09693	5e-05	0.000232075	hypothetical protein
gene:CC77DRAFT_1100579	0.468235	4.4822	3.2589	0.00095	0.00331738	hypothetical protein
gene:CC77DRAFT_1100637	4.24037	9.13221	1.10677	0.0016	0.00523709	hypothetical protein
gene:CC77DRAFT_1100924	0.571806	1.41032	1.30243	0.01215	0.0302606	hypothetical protein
gene:CC77DRAFT_11219	1.36073	2.79243	1.03714	0.01285	0.0317843	CBD9-like protein
gene:CC77DRAFT_114775	21.0678	56.1659	1.41465	5e-05	0.000232075	hypothetical protein
gene:CC77DRAFT_115977	6.22549	29.3792	2.23854	5e-05	0.000232075	hypothetical protein
gene:CC77DRAFT_116155	3.30211	48.7444	3.88378	5e-05	0.000232075	hypothetical protein
gene:CC77DRAFT_116917	14.1994	48.609	1.77539	5e-05	0.000232075	hypothetical protein
gene:CC77DRAFT_118567	0.479727	2.15878	2.16994	0.0083	0.0218379	hypothetical protein
gene:CC77DRAFT_118969	5.4022	12.284	1.18516	5e-05	0.000232075	ribosome biogenesis ATPase RIX7
gene:CC77DRAFT_120226	48.1839	261.851	2.44212	5e-05	0.000232075	hypothetical protein
gene:CC77DRAFT_120506	1.82115	4.85609	1.41495	5e-05	0.000232075	asparagine synthetase domain-containing protein 1
gene:CC77DRAFT_121223	2.08653	7.54217	1.85387	5e-05	0.000232075	hypothetical protein
gene:CC77DRAFT_121224	2.48893	5.97541	1.26352	0.00055	0.00205155	hypothetical protein
gene:CC77DRAFT_121247	18.3176	113.158	2.62703	5e-05	0.000232075	hypothetical protein
gene:CC77DRAFT_121482	1.96109	50.5161	4.68701	5e-05	0.000232075	hypothetical protein
gene:CC77DRAFT_123730	74.276	222.441	1.58246	5e-05	0.000232075	indoleamine 2,3-dioxygenase alpha type
gene:CC77DRAFT_127856	25.8799	74.9192	1.5335	5e-05	0.000232075	hypothetical protein
gene:CC77DRAFT_127998	45.6348	125.278	1.45692	5e-05	0.000232075	hypothetical protein
gene:CC77DRAFT_128817	11.6157	24.5675	1.08067	0.0011	0.00378053	hypothetical protein
gene:CC77DRAFT_12990	5.76893	14.0295	1.28209	0.0001	0.000441963	phosphate permease
gene:CC77DRAFT_131491	2.47097	6.24879	1.3385	5e-05	0.000232075	FabD/lysophospholipase-like protein
gene:CC77DRAFT_131662	1.21396	11.3937	3.23044	5e-05	0.000232075	DUF1768-domain-containing protein
gene:CC77DRAFT_131671	1.40138	16.017	3.51469	5e-05	0.000232075	SGNH hydrolase
gene:CC77DRAFT_132947	15.4999	42.3866	1.45135	5e-05	0.000232075	copper amineoxidase-like protein
gene:CC77DRAFT_134451	9.53825	30.1215	1.65899	5e-05	0.000232075	hypothetical protein
gene:CC77DRAFT_134671	23.5883	127.627	2.43579	5e-05	0.000232075	hypothetical protein
gene:CC77DRAFT_142502	10.5319	143.209	3.76528	5e-05	0.000232075	hypothetical protein
gene:CC77DRAFT_143301	0.388907	1.31529	1.75788	0.02155	0.0491496	hypothetical protein
gene:CC77DRAFT_144934	0.751244	1.87641	1.32062	0.0029	0.00876206	hypothetical protein
gene:CC77DRAFT_14620	30.123	68.8238	1.19204	5e-05	0.000232075	hypothetical protein
gene:CC77DRAFT_147372	0.872979	7.58596	3.11932	5e-05	0.000232075	hypothetical protein
gene:CC77DRAFT_151219	0.28729	4.84172	4.07494	5e-05	0.000232075	cytochrome P450
gene:CC77DRAFT_155195	0.904874	4.00949	2.14763	0.01365	0.0334856	hypothetical protein
gene:CC77DRAFT_155741	4.03913	17.5777	2.12163	5e-05	0.000232075	hypothetical protein
gene:CC77DRAFT_156361	17.629	172.136	3.28752	5e-05	0.000232075	hypothetical protein
gene:CC77DRAFT_157132	6.39374	38.4037	2.58652	5e-05	0.000232075	hypothetical protein
gene:CC77DRAFT_157703	1.17837	3.86967	1.71543	0.00035	0.00136448	hypothetical protein
gene:CC77DRAFT_15776	196.168	720.675	1.87726	5e-05	0.000232075	hypothetical protein
gene:CC77DRAFT_158049	19.7161	52.2176	1.40517	5e-05	0.000232075	hypothetical protein
gene:CC77DRAFT_159594	6.42305	21.8495	1.76627	0.0001	0.000441963	putative zinc metalloprotease
gene:CC77DRAFT_160094	3.68772	8.20798	1.1543	0.00055	0.00205155	hypothetical protein
gene:CC77DRAFT_163697	1.09037	2.47144	1.18054	0.0051	0.0143085	hypothetical protein
gene:CC77DRAFT_164079	2.40826	4.95672	1.04139	0.0028	0.00849678	HlyIII-domain-containing protein
gene:CC77DRAFT_164375	0.520183	1.63081	1.64849	0.0003	0.00118817	hypothetical protein
gene:CC77DRAFT_164383	9.88423	24.5222	1.31088	5e-05	0.000232075	hypothetical protein
gene:CC77DRAFT_164741	69.2301	185.358	1.42085	5e-05	0.000232075	cullin-2
gene:CC77DRAFT_165104	23.2071	58.7635	1.34035	5e-05	0.000232075	cysteine proteinase
gene:CC77DRAFT_165481	6.43087	16.2088	1.33369	5e-05	0.000232075	hypothetical protein
gene:CC77DRAFT_165618	4.29051	16.302	1.92583	5e-05	0.000232075	acyl-CoAN-acyltransferase
gene:CC77DRAFT_16647	56.2023	133.956	1.25306	5e-05	0.000232075	hypothetical protein
gene:CC77DRAFT_168362	7.82634	38.3872	2.29422	5e-05	0.000232075	calcium-dependent phosphotriest erase
gene:CC77DRAFT_169358	6.35493	27.1676	2.09594	5e-05	0.000232075	hypothetical protein
gene:CC77DRAFT_173209	15.3341	69.9171	2.1889	5e-05	0.000232075	Bicupin, oxalate decarboxylase/oxidase
gene:CC77DRAFT_173706	0.84957	2.07764	1.29014	0.00765	0.0203481	hypothetical protein
gene:CC77DRAFT_17420	0.201143	2.0897	3.37701	0.00595	0.016295	Di-copper centre-containing protein
gene:CC77DRAFT_175930	7.90091	39.4882	2.32133	5e-05	0.000232075	general substrate transporter
gene:CC77DRAFT_175941	14.9748	67.2536	2.16707	5e-05	0.000232075	hypothetical protein
gene:CC77DRAFT_179498	0.49685	2.46236	2.30916	0.00945	0.0243967	MFS general substrate transporter
gene:CC77DRAFT_179575	4.19244	12.9182	1.62354	5e-05	0.000232075	NAD(P)-binding protein
gene:CC77DRAFT_183768	119.845	240.46	1.00462	0.01535	0.0369702	methionine adenosyl transferase
gene:CC77DRAFT_18503	0.156122	1.29807	3.05562	0.0001	0.000441963	hypothetical protein
gene:CC77DRAFT_188902	7.38481	24.4637	1.72801	5e-05	0.000232075	hypothetical protein
gene:CC77DRAFT_188937	10.3792	25.808	1.31413	5e-05	0.000232075	hypothetical protein
gene:CC77DRAFT_189213	34.774	75.9119	1.12632	5e-05	0.000232075	laccase
gene:CC77DRAFT_189544	0.497365	6.7626	3.7652	5e-05	0.000232075	endo-1,4-beta-xylanase B precursor
gene:CC77DRAFT_190672	6.18923	69.6709	3.49272	5e-05	0.000232075	glycoside hydrolase
gene:CC77DRAFT_191918	0.724953	3.28161	2.17844	0.0082	0.0216129	hypothetical protein
gene:CC77DRAFT_192210	270.244	796.614	1.55962	5e-05	0.000232075	hypothetical protein
gene:CC77DRAFT_192536	34.832	88.3726	1.34319	5e-05	0.000232075	hypothetical protein
gene:CC77DRAFT_195973	24.4555	154.652	2.66079	5e-05	0.000232075	cysteine proteinase
gene:CC77DRAFT_197012	2.43409	59.6942	4.61614	5e-05	0.000232075	MFS general substrate transporter
gene:CC77DRAFT_200390	255.242	5281.9	4.37112	5e-05	0.000232075	hypothetical protein
gene:CC77DRAFT_201452	11.1832	31.2728	1.48358	5e-05	0.000232075	polypolymerase 2 ADP-ribosyl transferase2
gene:CC77DRAFT_202177	47.4507	98.5165	1.05393	5e-05	0.000232075	hypothetical protein
gene:CC77DRAFT_202494	44.7922	92.9955	1.05391	5e-05	0.000232075	hypothetical protein
gene:CC77DRAFT_204264	5.97097	12.9126	1.11274	5e-05	0.000232075	long-chain fatty alcohol dehydrogenase
gene:CC77DRAFT_205374	6.57919	60.3724	3.19791	5e-05	0.000232075	hypothetical protein
gene:CC77DRAFT_208750	3.85897	16.5379	2.09949	5e-05	0.000232075	hypothetical protein
gene:CC77DRAFT_214442	1.24894	28.1974	4.49679	5e-05	0.000232075	hypothetical protein
gene:CC77DRAFT_215351	1.60408	3.50952	1.12953	0.00235	0.00730521	pectinlyase-likeprotein
gene:CC77DRAFT_218551	62.5724	125.507	1.00417	0.0001	0.000441963	eukaryotic type KH-domain (KH-domaintypeI)
gene:CC77DRAFT_218980	1.40433	3.01254	1.10109	0.02135	0.0487787	hypothetical protein
gene:CC77DRAFT_223095	214.329	1769.01	3.04504	5e-05	0.000232075	hypothetical protein
gene:CC77DRAFT_226342	19.4041	39.2298	1.01559	5e-05	0.000232075	hypothetical protein
gene:CC77DRAFT_227615	34.7182	121.906	1.812	5e-05	0.000232075	heme peroxidase
gene:CC77DRAFT_228305	26.2651	67.759	1.36727	5e-05	0.000232075	hypothetical protein
gene:CC77DRAFT_228375	77.4478	204.685	1.40211	5e-05	0.000232075	integral membrane protein
gene:CC77DRAFT_233634	0.280344	1.48444	2.40465	5e-05	0.000232075	hypothetical protein
gene:CC77DRAFT_234316	1.27117	11.8407	3.21953	5e-05	0.000232075	hypothetical protein
gene:CC77DRAFT_235588	1.08844	2.67157	1.29543	0.00235	0.00730521	hypothetical protein
gene:CC77DRAFT_235708	10.2235	23.9536	1.22835	5e-05	0.000232075	alpha/beta-hydrolase
gene:CC77DRAFT_23691	3.07477	6.83561	1.15259	0.0006	0.00221044	epoxide hydrolase-like protein
gene:CC77DRAFT_237169	4.24516	12.2451	1.52831	5e-05	0.000232075	hypothetical protein
gene:CC77DRAFT_237249	70.5121	168.339	1.25543	5e-05	0.000232075	GPI-anchored cell wall beta-1,3-endoglucanase EglC
gene:CC77DRAFT_237575	11.7117	31.6597	1.43469	5e-05	0.000232075	hypothetical protein
gene:CC77DRAFT_238539	14.5555	29.1693	1.00289	5e-05	0.000232075	BNR/Asp-box repeat domain-containing protein
gene:CC77DRAFT_238890	1.1294	3.6031	1.67368	0.0064	0.0173726	hypothetical protein
gene:CC77DRAFT_239201	3.55095	17.8276	2.32784	5e-05	0.000232075	carotenoid ester lipase-like protein precursor
gene:CC77DRAFT_239203	92.3008	419.74	2.18508	5e-05	0.000232075	hypothetical protein
gene:CC77DRAFT_239622	24.3006	96.7123	1.99271	5e-05	0.000232075	hypothetical protein
gene:CC77DRAFT_241216	93.1055	337.709	1.85884	5e-05	0.000232075	TPR-like protein
gene:CC77DRAFT_241364	77.4096	195.423	1.33602	0.0011	0.00378053	hypothetical protein
gene:CC77DRAFT_242431	56.9086	144.109	1.34043	5e-05	0.000232075	NAD(P)-binding protein
gene:CC77DRAFT_24955	1.07461	6.18747	2.52554	0.00015	0.000637332	hypothetical protein
gene:CC77DRAFT_251027	0.715992	42.1324	5.87884	5e-05	0.000232075	hypothetical protein
gene:CC77DRAFT_259158	12.2962	36.112	1.55427	5e-05	0.000232075	para-amino benzoate synthase component1
gene:CC77DRAFT_261211	196.593	536.343	1.44794	5e-05	0.000232075	hypothetical protein
gene:CC77DRAFT_263563	1.32505	6.46644	2.28692	0.00015	0.000637332	hypothetical protein
gene:CC77DRAFT_264362	2.26242	7.84714	1.79431	0.00225	0.00703201	hypotheticalprotein
gene:CC77DRAFT_266056	3.0321	6.75827	1.15634	0.0003	0.00118817	endoglucanase IV precursor
gene:CC77DRAFT_267529	4.00912	12.0701	1.59008	5e-05	0.000232075	zinc metalloprotein-like proteinase
gene:CC77DRAFT_269024	16.539	48.9233	1.56465	5e-05	0.000232075	transmembrane efflux protein
gene:CC77DRAFT_269756	71.0278	147.664	1.05586	5e-05	0.000232075	hypothetical protein
gene:CC77DRAFT_271061	793.339	2466.72	1.63659	0.0023	0.00717325	hypothetical protein
gene:CC77DRAFT_2778	3.2194	9.20013	1.51486	5e-05	0.000232075	hypothetical protein
gene:CC77DRAFT_279285	0.568207	4.05978	2.83691	0.0018	0.00581342	SETdomain-containing protein
gene:CC77DRAFT_279631	1.81868	5.13892	1.49857	5e-05	0.000232075	hypothetical protein
gene:CC77DRAFT_281168	1.17242	13.3937	3.51399	5e-05	0.000232075	hypothetical protein
gene:CC77DRAFT_283748	0.528177	1.36133	1.36593	0.00795	0.0210442	hypothetical protein
gene:CC77DRAFT_284636	10.5296	23.2946	1.14555	5e-05	0.000232075	carbapenem antibiotics biosynthesis protein card
gene:CC77DRAFT_286268	23.9545	73.385	1.61519	5e-05	0.000232075	hypothetical protein
gene:CC77DRAFT_287044	0.287158	36.0428	6.97172	0.0219	0.0497091	hypothetical protein
gene:CC77DRAFT_287558	3.09597	7.26265	1.2301	5e-05	0.000232075	amidase signature enzyme
gene:CC77DRAFT_288573	11.3255	35.6966	1.65622	5e-05	0.000232075	putative glucose dehydrogenase
gene:CC77DRAFT_288625	3.20642	13.4793	2.07171	5e-05	0.000232075	MFS general substrate transporter
gene:CC77DRAFT_290841	5.26109	20.8339	1.9855	5e-05	0.000232075	Arginase/deacetylase
gene:CC77DRAFT_291006	1.23425	3.81337	1.62744	5e-05	0.000232075	MATE efflux family protein
gene:CC77DRAFT_294639	3.5566	13.0173	1.87185	5e-05	0.000232075	hypothetical protein
gene:CC77DRAFT_296007	11.6639	131.699	3.49712	5e-05	0.000232075	hemeperoxidase
gene:CC77DRAFT_299044	18.828	201.693	3.42121	5e-05	0.000232075	hemeperoxidase
gene:CC77DRAFT_300012	68.1639	160.419	1.23476	5e-05	0.000232075	IFRD domain-containing protein
gene:CC77DRAFT_300334	9.55227	30.7058	1.6846	5e-05	0.000232075	P-loop containing nucleoside triphosphate hydrolase protein
gene:CC77DRAFT_302945	1.01988	2.80882	1.46156	0.0076	0.0202254	hypothetical protein
gene:CC77DRAFT_305388	7.01914	15.865	1.17648	0.0003	0.00118817	hypothetical protein
gene:CC77DRAFT_305432	6.87673	18.9026	1.45879	5e-05	0.000232075	hypothetical protein
gene:CC77DRAFT_307704	14.267	29.6505	1.05538	5e-05	0.000232075	hypothetical protein
gene:CC77DRAFT_308501	0.622605	1.77353	1.51024	0.01415	0.0344935	hypothetical protein
gene:CC77DRAFT_308593	21.6484	43.4223	1.00418	5e-05	0.000232075	DUF1168-domain-containing protein
gene:CC77DRAFT_312590	89.0627	439.711	2.30366	5e-05	0.000232075	hypothetical protein
gene:CC77DRAFT_314509	27.1709	221.73	3.02867	5e-05	0.000232075	Clavaminate synthase-like protein
gene:CC77DRAFT_317326	2.8448	11.8817	2.06235	5e-05	0.000232075	hypothetical protein
gene:CC77DRAFT_317788	0.895204	2.40699	1.42694	0.00075	0.00269001	peptidase family T4 protein
gene:CC77DRAFT_321429	1.1622	4.23722	1.86626	0.001	0.00347456	hypothetical protein
gene:CC77DRAFT_322460	2.25129	31.6335	3.81263	5e-05	0.000232075	FAD-binding domain-containing protein
gene:CC77DRAFT_331522	7.80404	27.0105	1.79123	5e-05	0.000232075	hypothetical protein
gene:CC77DRAFT_333965	4.622	10.4045	1.17062	5e-05	0.000232075	MFS general substrate transporter
gene:CC77DRAFT_334276	8.17438	38.2052	2.22459	0.0021	0.00663666	hypothetical protein
gene:CC77DRAFT_334469	4.05664	9.10455	1.1663	5e-05	0.000232075	hypothetical protein
gene:CC77DRAFT_334470	0.381715	1.46518	1.94051	0.00235	0.00730521	Aldo/keto reductase
gene:CC77DRAFT_337731	1.16351	2.71442	1.22216	0.00295	0.00887975	hypothetical protein
gene:CC77DRAFT_34252	4.69553	12.8336	1.45057	5e-05	0.000232075	Bin3-domain-containing protein
gene:CC77DRAFT_34750	96.5039	233.844	1.27689	5e-05	0.000232075	hypothetical protein
gene:CC77DRAFT_356794	3.13001	6.55963	1.06745	0.0013	0.00437859	glutathione S-transferase
gene:CC77DRAFT_358249	0.657224	3.37655	2.36109	0.00115	0.00392141	hypothetical protein
gene:CC77DRAFT_360136	32.4482	68.4342	1.07658	0.0001	0.000441963	hypothetical protein
gene:CC77DRAFT_360593	14.111	264.276	4.22715	5e-05	0.000232075	hypothetical protein
gene:CC77DRAFT_364733	5.75423	16.6595	1.53365	5e-05	0.000232075	hypothetical protein
gene:CC77DRAFT_366982	10.1335	63.1557	2.63978	5e-05	0.000232075	hypothetical protein
gene:CC77DRAFT_367579	3.5744	7.26077	1.02242	0.001	0.00347456	hypothetical protein
gene:CC77DRAFT_371184	5.13963	16.1631	1.65297	5e-05	0.000232075	hypothetical protein
gene:CC77DRAFT_378890	2.08427	4.17027	1.0006	0.0021	0.00663666	hypothetical protein
gene:CC77DRAFT_378950	19.742	107.42	2.44393	5e-05	0.000232075	hypothetical protein
gene:CC77DRAFT_379024	0.852623	2.154	1.33704	0.01415	0.0344935	hypothetical protein
gene:CC77DRAFT_379027	38.3665	117.965	1.62044	5e-05	0.000232075	hypothetical protein
gene:CC77DRAFT_382434	21.0105	170.65	3.02186	5e-05	0.000232075	acyl-CoAN-acyltransferase
gene:CC77DRAFT_382457	1.64187	4.25855	1.37502	5e-05	0.000232075	ankyrin
gene:CC77DRAFT_382475	35.2588	94.7528	1.42618	5e-05	0.000232075	alpha/beta-hydrolase
gene:CC77DRAFT_383095	2.87336	79.0089	4.7812	5e-05	0.000232075	FabD/lysophospholipase-like protein
gene:CC77DRAFT_383956	3.72295	10.86	1.54451	5e-05	0.000232075	hypothetical protein
gene:CC77DRAFT_386711	3.4182	141.866	5.37515	5e-05	0.000232075	hypothetical protein
gene:CC77DRAFT_389535	6.4272	34.4776	2.4234	5e-05	0.000232075	hypothetical protein
gene:CC77DRAFT_39067	1.21201	2.93004	1.27352	0.008	0.0211552	hypothetical protein
gene:CC77DRAFT_392097	0.494078	2.58715	2.38855	0.0007	0.0025368	hypothetical protein
gene:CC77DRAFT_392109	40.866	85.7695	1.06956	5e-05	0.000232075	hypothetical protein
gene:CC77DRAFT_392622	4.6979	25.3731	2.43321	5e-05	0.000232075	homeobox-domain-containing protein
gene:CC77DRAFT_392852	3.4091	9.97835	1.54941	5e-05	0.000232075	hypothetical protein
gene:CC77DRAFT_394465	10.9595	87.8832	3.00341	5e-05	0.000232075	cat eye syndrome critical region protein 5 precursor
gene:CC77DRAFT_394570	7.61799	21.6734	1.50844	5e-05	0.000232075	Aldo/keto reductase
gene:CC77DRAFT_394591	3.21769	11.9466	1.8925	5e-05	0.000232075	hypothetical protein
gene:CC77DRAFT_400796	42.1632	106.13	1.33177	5e-05	0.000232075	hypothetical protein
gene:CC77DRAFT_401358	2.14475	9.7224	2.18051	0.0027	0.00823157	hypothetical protein
gene:CC77DRAFT_403287	2.65167	6.09394	1.20047	0.0154	0.037065	TRM-domain-containing protein
gene:CC77DRAFT_404246	0.564524	2.49727	2.14525	0.00045	0.00171092	cinnamyl alcohol dehydrogenase
gene:CC77DRAFT_404283	11.0662	106.359	3.26471	5e-05	0.000232075	hypothetical protein
gene:CC77DRAFT_416322	2.19401	7.86657	1.84217	5e-05	0.000232075	hypothetical protein
gene:CC77DRAFT_416993	41.9363	96.4801	1.20203	5e-05	0.000232075	MFS general substrate transporter
gene:CC77DRAFT_418627	9.36747	45.707	2.28668	5e-05	0.000232075	hypothetical protein
gene:CC77DRAFT_419561	13.4118	82.7213	2.62475	5e-05	0.000232075	hypothetical protein
gene:CC77DRAFT_423000	21.2193	57.2628	1.43222	5e-05	0.000232075	mitochondrial carrier
gene:CC77DRAFT_429563	4.53406	10.1456	1.16199	5e-05	0.000232075	hypothetical protein
gene:CC77DRAFT_431782	2.82301	5.89542	1.06236	0.0003	0.00118817	carboxy peptidase S1
gene:CC77DRAFT_435378	8.97521	38.8213	2.11283	5e-05	0.000232075	MFS general substrate transporter
gene:CC77DRAFT_436110	8.65969	19.5787	1.1769	5e-05	0.000232075	Bud-site selection protein
gene:CC77DRAFT_436132	18.6153	52.5597	1.49747	5e-05	0.000232075	hypothetical protein
gene:CC77DRAFT_436139	13.5836	61.5011	2.17874	5e-05	0.000232075	hypothetical protein
gene:CC77DRAFT_436249	2.60099	5.50852	1.0826	0.0064	0.0173726	hypothetical protein
gene:CC77DRAFT_436276	155.419	484.035	1.63895	5e-05	0.000232075	hypothetical protein
gene:CC77DRAFT_436335	11.7262	32.3346	1.46335	5e-05	0.000232075	DUF1212-domain-containing protein
gene:CC77DRAFT_436499	2.61885	24.6177	3.23269	5e-05	0.000232075	hypothetical protein
gene:CC77DRAFT_43771	0.977657	6.06024	2.63197	5e-05	0.000232075	hypothetical protein
gene:CC77DRAFT_439158	5.95837	49.247	3.04705	5e-05	0.000232075	hypothetical protein
gene:CC77DRAFT_440996	277.064	759.666	1.45515	5e-05	0.000232075	hypothetical protein
gene:CC77DRAFT_441238	3.2018	8.07424	1.33444	0.0003	0.00118817	hypothetical protein
gene:CC77DRAFT_444883	1.48234	3.42104	1.20656	5e-05	0.000232075	ankyrin
gene:CC77DRAFT_445544	3.04789	28.9028	3.24533	5e-05	0.000232075	hypothetical protein
gene:CC77DRAFT_448354	0.622068	3.65172	2.55343	0.00335	0.0099293	hypothetical protein
gene:CC77DRAFT_448659	30.5619	72.0271	1.23681	5e-05	0.000232075	hypothetical protein
gene:CC77DRAFT_449905	0.946343	3.77332	1.9954	0.0015	0.00494697	hypothetical protein
gene:CC77DRAFT_454385	1.29063	2.87351	1.15474	0.0106	0.0269004	hypothetical protein
gene:CC77DRAFT_455377	0.776502	15.1804	4.28908	5e-05	0.000232075	hypothetical protein
gene:CC77DRAFT_456075	2.88437	8.30047	1.52493	0.00015	0.000637332	hypothetical protein
gene:CC77DRAFT_457043	0.47824	1.60752	1.74903	0.00065	0.00237123	hypothetical protein
gene:CC77DRAFT_459592	3.86022	17.3257	2.16616	5e-05	0.000232075	arsenical-resistance protein ACR3
gene:CC77DRAFT_463546	1.07386	3.40075	1.66305	0.001	0.00347456	hypothetical protein
gene:CC77DRAFT_463988	0.405452	1.7484	2.10843	5e-05	0.000232075	HET-domain-containing protein
gene:CC77DRAFT_466775	84.6909	459.343	2.43929	5e-05	0.000232075	hypothetical protein
gene:CC77DRAFT_482512	0.684641	1.98697	1.53715	5e-05	0.000232075	hypothetical protein
gene:CC77DRAFT_483046	0.514657	1.47066	1.51478	0.00855	0.0224167	hypothetical protein
gene:CC77DRAFT_483788	8.75968	39.3106	2.16597	5e-05	0.000232075	NAD(P)-binding protein
gene:CC77DRAFT_484509	5.25386	24.1049	2.19787	5e-05	0.000232075	isochorismatase hydrolase
gene:CC77DRAFT_485087	52.1637	120.98	1.21365	5e-05	0.000232075	hypothetical protein
gene:CC77DRAFT_487727	9.40013	24.8105	1.4002	5e-05	0.000232075	major facilitator super family MFS_1
gene:CC77DRAFT_487745	88.5202	186.201	1.07279	5e-05	0.000232075	hypothetical protein
gene:CC77DRAFT_488318	0.473749	1.28886	1.4439	0.00585	0.0160464	hypothetical protein
gene:CC77DRAFT_492884	23.3232	72.6774	1.63974	5e-05	0.000232075	alpha/beta-hydrolase
gene:CC77DRAFT_492889	10.0805	27.3379	1.43933	5e-05	0.000232075	hypothetical protein
gene:CC77DRAFT_493047	26.1967	74.0076	1.49829	5e-05	0.000232075	hypothetical protein
gene:CC77DRAFT_493631	0.819064	2.10659	1.36286	0.00125	0.00422927	cytochrome P450 monooxygenase-like protein
gene:CC77DRAFT_494802	1.65379	3.47646	1.07185	0.0005	0.00187981	hypothetical protein
gene:CC77DRAFT_494862	62.11	131.575	1.08298	5e-05	0.000232075	hypothetical protein
gene:CC77DRAFT_495459	1.99108	7.867	1.98226	5e-05	0.000232075	hypothetical protein
gene:CC77DRAFT_49600	7.40756	22.2803	1.5887	5e-05	0.000232075	FSH1-domain-containing protein
gene:CC77DRAFT_499652	13.6739	32.2351	1.23721	5e-05	0.000232075	rRNA adeninedime thylase
gene:CC77DRAFT_50315	36.6135	112.047	1.61366	5e-05	0.000232075	hypothetical protein
gene:CC77DRAFT_50435	1.78955	12.1433	2.76249	5e-05	0.000232075	hypothetical protein
gene:CC77DRAFT_504433	11.3018	26.4906	1.22892	5e-05	0.000232075	trypsin precursor
gene:CC77DRAFT_504626	0.537803	2.63278	2.29144	0.00085	0.0030023	putative alpha/beta super family hydrolase
gene:CC77DRAFT_509252	38.0664	87.6301	1.2029	5e-05	0.000232075	Mog1p/PsbP-like protein
gene:CC77DRAFT_515477	5.52224	76.1587	3.78568	5e-05	0.000232075	macrophomate synthase
gene:CC77DRAFT_515622	44.7373	135.362	1.59728	5e-05	0.000232075	hypothetical protein
gene:CC77DRAFT_522385	2.87842	7.56212	1.39351	0.00015	0.000637332	hypothetical protein
gene:CC77DRAFT_523544	2.29802	22.1608	3.26954	5e-05	0.000232075	hypothetical protein
gene:CC77DRAFT_530110	6.14458	58.8281	3.25912	5e-05	0.000232075	hypothetical protein
gene:CC77DRAFT_530112	8.93855	388.472	5.44162	5e-05	0.000232075	hypothetical protein
gene:CC77DRAFT_533302	0.446817	6.29662	3.81682	5e-05	0.000232075	FAD binding domain-containing protein
gene:CC77DRAFT_537643	0.714128	1.66671	1.22275	0.013	0.0321249	hypothetical protein
gene:CC77DRAFT_539660	68.7624	162.741	1.24288	5e-05	0.000232075	hypothetical protein
gene:CC77DRAFT_54031	5.13793	19.6205	1.93311	5e-05	0.000232075	hypothetical protein
gene:CC77DRAFT_540954	2.67415	5.63407	1.0751	0.00345	0.0101795	hypothetical protein
gene:CC77DRAFT_541101	10.6835	73.6908	2.7861	5e-05	0.000232075	hypothetical protein
gene:CC77DRAFT_545813	8.65372	42.1248	2.28328	5e-05	0.000232075	hypothetical protein
gene:CC77DRAFT_545893	2.05553	26.4296	3.68457	5e-05	0.000232075	hypothetical protein
gene:CC77DRAFT_54692	136.637	286.973	1.07056	0.00095	0.00331738	MFS general substrate transporter
gene:CC77DRAFT_549435	5.15502	12.0645	1.22671	5e-05	0.000232075	FAD-binding domain-containing protein
gene:CC77DRAFT_551281	4.47275	12.7225	1.50815	5e-05	0.000232075	Six-hairping lycosidase
gene:CC77DRAFT_555241	3.63857	17.2433	2.24459	5e-05	0.000232075	mitochondrial chaper one bcs1
gene:CC77DRAFT_55878	24.9558	117.189	2.23139	5e-05	0.000232075	Zip-domain-containing protein
gene:CC77DRAFT_559307	7.88391	30.2498	1.93994	5e-05	0.000232075	hypothetical protein
gene:CC77DRAFT_560264	0.765073	2.87722	1.911	0.0004	0.00153873	phosphoglyceratemutase-like protein
gene:CC77DRAFT_566402	28.6776	109.354	1.93101	5e-05	0.000232075	hypothetical protein
gene:CC77DRAFT_567165	0.576185	2.23575	1.95616	0.01395	0.0341094	trichothecene C-15 hydroxylase
gene:CC77DRAFT_567609	16.0005	128.068	3.00072	0.00025	0.00101358	alpha-acetolactate decarboxylase
gene:CC77DRAFT_568317	0.755776	1.54145	1.02825	0.01735	0.0409286	azole resistance protein
gene:CC77DRAFT_568367	1.73574	3.72652	1.10228	0.00055	0.00205155	galactose oxidase precursor
gene:CC77DRAFT_570364	18.4903	38.1265	1.04402	5e-05	0.000232075	NMD3-domain-containing protein
gene:CC77DRAFT_572734	2.37361	5.13206	1.11246	0.0147	0.0356595	hypothetical protein
gene:CC77DRAFT_572870	3.53385	9.05345	1.35723	5e-05	0.000232075	hypothetical protein
gene:CC77DRAFT_573024	12.4163	26.9191	1.1164	0.00595	0.016295	hypothetical protein
gene:CC77DRAFT_573649	3.59348	14.0367	1.96575	5e-05	0.000232075	hypothetical protein
gene:CC77DRAFT_573815	24.4333	51.719	1.08184	5e-05	0.000232075	HAD-like protein
gene:CC77DRAFT_574306	2.45307	5.85664	1.25548	5e-05	0.000232075	peptidase S41 family protein-like protein
gene:CC77DRAFT_574345	4.4802	9.2264	1.04221	5e-05	0.000232075	amidase
gene:CC77DRAFT_577093	15.5741	79.4009	2.35001	5e-05	0.000232075	glycoside hydrolase
gene:CC77DRAFT_580585	7.85765	47.2987	2.58963	5e-05	0.000232075	NmrA family protein
gene:CC77DRAFT_584996	0.294595	2.20769	2.90573	0.00015	0.000637332	hypothetical protein
gene:CC77DRAFT_589646	3.62133	9.94355	1.45724	5e-05	0.000232075	hypothetical protein
gene:CC77DRAFT_590037	3.52119	52.1272	3.8879	5e-05	0.000232075	MFS general substrate transporter
gene:CC77DRAFT_597885	1.9153	6.54938	1.77379	0.00305	0.00915701	hypothetical protein
gene:CC77DRAFT_59900	1.69068	8.95765	2.40551	5e-05	0.000232075	hypothetical protein
gene:CC77DRAFT_60397	5.89498	13.4845	1.19374	5e-05	0.000232075	hypothetical protein
gene:CC77DRAFT_614584	0.624054	3.31624	2.40981	0.0013	0.00437859	hypothetical protein
gene:CC77DRAFT_617554	2.08822	6.69699	1.68124	5e-05	0.000232075	high affinity glucose transporter RGT2
gene:CC77DRAFT_620974	1.28652	2.65247	1.04386	0.02105	0.0481986	hypothetical protein
gene:CC77DRAFT_62388	5.38054	14.1542	1.39541	0.0001	0.000441963	hypothetical protein
gene:CC77DRAFT_625627	178.435	504.731	1.50011	5e-05	0.000232075	hypothetical protein
gene:CC77DRAFT_631632	0.698145	4.7841	2.77665	0.00015	0.000637332	acyl-CoAN-acyltransferase
gene:CC77DRAFT_632504	6.68954	73.5305	3.45836	5e-05	0.000232075	hypothetical protein
gene:CC77DRAFT_633287	21.2365	86.739	2.03013	5e-05	0.000232075	hypothetical protein
gene:CC77DRAFT_635632	89.5354	235.209	1.39342	5e-05	0.000232075	UPF0187-domain-containing protein
gene:CC77DRAFT_635783	2.83029	12.7596	2.17257	0.0023	0.00717325	acetyl-CoA synthetase-like protein
gene:CC77DRAFT_639688	29.9482	106.531	1.83073	5e-05	0.000232075	ARM repeat-containing protein
gene:CC77DRAFT_642025	3.61922	36.8447	3.34771	5e-05	0.000232075	hypothetical protein
gene:CC77DRAFT_646617	1.24884	6.87606	2.46099	5e-05	0.000232075	hypothetical protein
gene:CC77DRAFT_64664	2.34397	14.8302	2.66151	5e-05	0.000232075	hypothetical protein
gene:CC77DRAFT_646955	1.35616	7.6518	2.49627	5e-05	0.000232075	OPT super family oligopeptide transporter
gene:CC77DRAFT_655232	5.13812	71.6699	3.80206	5e-05	0.000232075	putative GPI anchored dioxygenase
gene:CC77DRAFT_660323	7.35641	50.1751	2.7699	5e-05	0.000232075	PLP-dependent transferase
gene:CC77DRAFT_660413	4.7053	10.2194	1.11895	5e-05	0.000232075	P-loop containing nucleoside triphosphate hydrolase protein
gene:CC77DRAFT_6606	302.504	1779.61	2.55653	5e-05	0.000232075	hypothetical protein
gene:CC77DRAFT_661883	0.435896	1.94473	2.15751	0.00115	0.00392141	hypothetical protein
gene:CC77DRAFT_663670	22.8573	74.9527	1.71332	5e-05	0.000232075	hypothetical protein
gene:CC77DRAFT_667490	17.3988	46.745	1.42582	0.0105	0.026692	P-loop containing nucleoside triphosphate hydrolase protein
gene:CC77DRAFT_667525	32.1272	77.0771	1.26251	5e-05	0.000232075	hypothetical protein
gene:CC77DRAFT_669051	0.672157	4.05743	2.5937	0.00165	0.0053822	hypothetical protein
gene:CC77DRAFT_669329	1.35845	5.01913	1.88547	0.00025	0.00101358	hypothetical protein
gene:CC77DRAFT_669945	9.79146	58.1723	2.57074	5e-05	0.000232075	MFS general substrate transporter
gene:CC77DRAFT_674296	4.7799	22.184	2.21447	5e-05	0.000232075	Delta (12) fatty acid desaturase
gene:CC77DRAFT_674676	20.4835	225.274	3.45915	5e-05	0.000232075	hypothetical protein
gene:CC77DRAFT_675910	3.91518	18.2132	2.21784	0.0183	0.0428312	hypothetical protein
gene:CC77DRAFT_679872	15.1342	46.5109	1.61976	5e-05	0.000232075	UDP-Glycosyl transferase/glycogenphosphorylase
gene:CC77DRAFT_680029	13.1023	29.6969	1.1805	0.00205	0.00652006	phosphoserine phosphataseser b
gene:CC77DRAFT_684450	0.599878	1.66084	1.46917	0.019	0.0442317	hypothetical protein
gene:CC77DRAFT_684778	6.43218	16.8487	1.38926	0.01735	0.0409286	mannosyl-oligosaccharide alpha-1,2-mannosidase-like protein
gene:CC77DRAFT_685514	20.4951	48.2266	1.23455	0.00535	0.0148939	hypothetical protein
gene:CC77DRAFT_686730	55.4263	112.162	1.01694	5e-05	0.000232075	hypothetical protein
gene:CC77DRAFT_687617	101.347	240.094	1.2443	5e-05	0.000232075	hypothetical protein
gene:CC77DRAFT_694592	5.95638	18.3934	1.62668	5e-05	0.000232075	SPOC domain-like protein
gene:CC77DRAFT_694958	13.9381	41.8483	1.58614	0.01125	0.0282412	glutamate-rich WD repeat-containing protein 1
gene:CC77DRAFT_695318	2.52229	14.964	2.56869	5e-05	0.000232075	S-adenosyl-L-methionine-dependent methyltransferase
gene:CC77DRAFT_69570	9.82007	42.8667	2.12605	5e-05	0.000232075	hypothetical protein
gene:CC77DRAFT_696435	7.28726	32.8133	2.17083	5e-05	0.000232075	acid protease
gene:CC77DRAFT_69691	1.33289	34.6234	4.69912	5e-05	0.000232075	acetyl-CoA synthetase-like protein
gene:CC77DRAFT_698699	76.4319	153.285	1.00397	5e-05	0.000232075	PH domain-like protein
gene:CC77DRAFT_700505	2.88941	11.585	2.00341	5e-05	0.000232075	hypothetical protein
gene:CC77DRAFT_701089	21.6798	66.4425	1.61575	5e-05	0.000232075	S-adenosyl-L-methionine-dependent methyltransferase
gene:CC77DRAFT_701960	0.663214	4.51999	2.76877	0.00025	0.00101358	hypothetical protein
gene:CC77DRAFT_705864	1.93056	16.905	3.13036	5e-05	0.000232075	glycoside hydrolase
gene:CC77DRAFT_706196	27.0991	73.764	1.44467	5e-05	0.000232075	hypothetical protein
gene:CC77DRAFT_707372	18.9824	86.8961	2.19463	5e-05	0.000232075	Las1-domain-containing protein
gene:CC77DRAFT_710001	758.287	1617.65	1.09308	0.0012	0.00407594	hypothetical protein
gene:CC77DRAFT_71629	11.7567	251.227	4.41744	5e-05	0.000232075	MFS general substrate transporter
gene:CC77DRAFT_720092	4.23587	9.7711	1.20586	0.01	0.0256078	hypothetical protein
gene:CC77DRAFT_720283	45.9523	115.624	1.33124	5e-05	0.000232075	hypothetical protein
gene:CC77DRAFT_720833	9.29954	43.6338	2.23021	5e-05	0.000232075	hypothetical protein
gene:CC77DRAFT_721166	3.21523	32.7162	3.34701	5e-05	0.000232075	hypothetical protein
gene:CC77DRAFT_72278	9.59793	53.3914	2.47581	5e-05	0.000232075	hypothetical protein
gene:CC77DRAFT_72365	0.766015	10.7647	3.81279	5e-05	0.000232075	PEP phosphonomutase-like protein
gene:CC77DRAFT_726098	17.7475	41.5208	1.22622	0.00125	0.00422927	hypothetical protein
gene:CC77DRAFT_727204	6.64892	16.8835	1.34442	5e-05	0.000232075	hypothetical protein
gene:CC77DRAFT_727821	17.9251	39.6709	1.1461	5e-05	0.000232075	Scramblase-domain-containing protein
gene:CC77DRAFT_728338	17.8314	46.8843	1.39468	5e-05	0.000232075	hypothetical protein
gene:CC77DRAFT_728848	1.86111	4.04471	1.11988	0.0217	0.0493732	hypothetical protein
gene:CC77DRAFT_730209	3.45788	13.8055	1.99728	5e-05	0.000232075	rhamnogalacturonase
gene:CC77DRAFT_73103	0.745397	2.80232	1.91054	0.00045	0.00171092	nucleoside-diphosphate-sugar epimerase
gene:CC77DRAFT_731178	2.17983	8.6449	1.98763	5e-05	0.000232075	hypothetical protein
gene:CC77DRAFT_731687	59.3348	136.927	1.20646	5e-05	0.000232075	hypothetical protein
gene:CC77DRAFT_732031	136.462	510.741	1.9041	5e-05	0.000232075	hypothetical protein
gene:CC77DRAFT_732872	27.1641	76.3049	1.49008	5e-05	0.000232075	hypothetical protein
gene:CC77DRAFT_734060	44.1942	96.3935	1.12508	0.0102	0.0260561	SNO glutamine amido transferase
gene:CC77DRAFT_735589	0.603555	1.63222	1.43528	0.01225	0.0304733	hypothetical protein
gene:CC77DRAFT_741026	1.27803	28.8869	4.49842	5e-05	0.000232075	MFS general substrate transporter
gene:CC77DRAFT_742157	2.24222	35.4071	3.98104	5e-05	0.000232075	hypothetical protein
gene:CC77DRAFT_742158	0.238154	2.08925	3.13302	0.0056	0.0154622	hypothetical protein
gene:CC77DRAFT_745249	1.33453	4.63616	1.79659	0.0001	0.000441963	hypothetical protein
gene:CC77DRAFT_746079	4.00569	10.2913	1.3613	5e-05	0.000232075	glycoside hydrolase family 3 protein
gene:CC77DRAFT_747136	13.9124	36.1128	1.37614	5e-05	0.000232075	hypothetical protein
gene:CC77DRAFT_74722	243.843	1711.31	2.81108	5e-05	0.000232075	heat shock protein 70
gene:CC77DRAFT_747740	20.2094	56.8305	1.49164	5e-05	0.000232075	hypothetical protein
gene:CC77DRAFT_748363	20.4259	48.2287	1.23949	5e-05	0.000232075	hemeoxygenase-like protein
gene:CC77DRAFT_748719	35.4704	113.644	1.67983	5e-05	0.000232075	GTP cyclohydrolase I
gene:CC77DRAFT_748819	57.6516	161.879	1.48949	5e-05	0.000232075	ABC transporter
gene:CC77DRAFT_749050	0.226226	1.47235	2.70228	0.0035	0.0102979	hypothetical protein
gene:CC77DRAFT_750923	18.8824	78.7647	2.0605	5e-05	0.000232075	FabD/lysophospholipase-like protein
gene:CC77DRAFT_752966	5.3882	25.4905	2.24209	5e-05	0.000232075	phosphoesterase-domain-containing protein
gene:CC77DRAFT_752988	12.6191	29.3935	1.2199	5e-05	0.000232075	hypothetical protein
gene:CC77DRAFT_7542	47.7028	101.097	1.08359	5e-05	0.000232075	hypothetical protein
gene:CC77DRAFT_756773	23.8812	52.4393	1.13477	5e-05	0.000232075	mitochondrial import inner membrane translocase subunit tim54
gene:CC77DRAFT_76446	3.9211	10.8388	1.46687	5e-05	0.000232075	hypothetical protein
gene:CC77DRAFT_767255	5.57804	23.5728	2.07929	5e-05	0.000232075	hypothetical protein
gene:CC77DRAFT_768755	532.528	6357.02	3.57742	5e-05	0.000232075	hypothetical protein
gene:CC77DRAFT_770330	4.7911	44.2752	3.20807	5e-05	0.000232075	beta-lactamase/transpeptidase-like protein
gene:CC77DRAFT_772146	7.28021	23.7059	1.7032	0.00175	0.0056765	hypothetical protein
gene:CC77DRAFT_774416	53.2495	120.954	1.18361	5e-05	0.000232075	hypothetical protein
gene:CC77DRAFT_777139	181.027	415.986	1.20033	0.0001	0.000441963	hypothetical protein
gene:CC77DRAFT_784023	104.766	220.498	1.0736	5e-05	0.000232075	ATP-citratesynthase(ATP-citrate(pro-S-)-lyase)
gene:CC77DRAFT_784096	46.7619	150.248	1.68394	5e-05	0.000232075	hypothetical protein
gene:CC77DRAFT_78571	9.28999	116.643	3.65027	5e-05	0.000232075	hypothetical protein
gene:CC77DRAFT_786918	5.83321	50.9007	3.12532	5e-05	0.000232075	hypothetical protein
gene:CC77DRAFT_787046	2.04393	23.6268	3.53101	5e-05	0.000232075	hypothetical protein
gene:CC77DRAFT_78832	31.3306	63.3832	1.01653	0.00085	0.0030023	hypothetical protein
gene:CC77DRAFT_791325	46.548	95.894	1.04272	0.0004	0.00153873	hypothetical protein
gene:CC77DRAFT_791395	18.3988	48.8754	1.4095	5e-05	0.000232075	hypothetical protein
gene:CC77DRAFT_791550	1.0409	5.76092	2.46846	5e-05	0.000232075	alcoholoxidase
gene:CC77DRAFT_793997	1.55734	5.32324	1.77322	5e-05	0.000232075	hypothetical protein
gene:CC77DRAFT_794122	5.0754	14.5829	1.52269	5e-05	0.000232075	alcoholoxidase
gene:CC77DRAFT_794221	3.6008	14.623	2.02185	5e-05	0.000232075	FAD/NAD(P)-binding domain-containing protein
gene:CC77DRAFT_794394	6.6863	15.7504	1.23611	5e-05	0.000232075	hypothetical protein
gene:CC77DRAFT_80036	8.33519	18.3082	1.13521	5e-05	0.000232075	hypothetical protein
gene:CC77DRAFT_800618	11.8688	30.9913	1.38468	0.0017	0.00553149	endoxylanase
gene:CC77DRAFT_802096	4.52841	13.3805	1.56306	5e-05	0.000232075	WD 40 repeat-like protein
gene:CC77DRAFT_802962	6.48404	38.3534	2.56439	5e-05	0.000232075	sugar transporter STL1
gene:CC77DRAFT_804135	2.22812	87.6926	5.29856	0.00535	0.0148939	hypothetical protein
gene:CC77DRAFT_804317	188.394	977.705	2.37564	5e-05	0.000232075	hypothetical protein
gene:CC77DRAFT_806355	278.878	646.717	1.2135	5e-05	0.000232075	P-loop containing nucleoside triphosphate hydrolase protein
gene:CC77DRAFT_807823	11.5455	403.041	5.12552	5e-05	0.000232075	hypothetical protein
gene:CC77DRAFT_813470	42.9083	115.635	1.43024	0.01615	0.0385769	Rhodanese-like protein
gene:CC77DRAFT_819343	1.67193	9.27188	2.47134	5e-05	0.000232075	hypothetical protein
gene:CC77DRAFT_819374	8.50879	24.9554	1.55233	0.00045	0.00171092	WD 40 repeat-like protein
gene:CC77DRAFT_821285	15.7699	206.829	3.71319	5e-05	0.000232075	hypothetical protein
gene:CC77DRAFT_82745	5.44713	67.7737	3.63716	5e-05	0.000232075	FMN-dependent alpha-hydroxy acid dehydrogenase
gene:CC77DRAFT_82838	8.65967	48.34	2.48083	5e-05	0.000232075	nitrilase
gene:CC77DRAFT_836169	126.4	618.955	2.29184	5e-05	0.000232075	hypothetical protein
gene:CC77DRAFT_838871	1.70957	15.7879	3.20711	5e-05	0.000232075	putative alpha/beta hydrolase
gene:CC77DRAFT_839420	6.64152	29.1496	2.13389	5e-05	0.000232075	hypothetical protein
gene:CC77DRAFT_840380	0.867578	2.0921	1.26989	0.0092	0.0238161	hypothetical protein
gene:CC77DRAFT_840448	40.4101	85.4603	1.08054	5e-05	0.000232075	aldolase
gene:CC77DRAFT_840775	36.8568	140.962	1.9353	5e-05	0.000232075	DnaJ-domain-containing protein
gene:CC77DRAFT_841163	2.19398	4.81203	1.13309	0.0005	0.00187981	hypothetical protein
gene:CC77DRAFT_841372	23.1333	89.8153	1.95699	5e-05	0.000232075	acetyl-CoA synthetase-like protein
gene:CC77DRAFT_846320	1.90849	5.42599	1.50745	5e-05	0.000232075	hypothetical protein
gene:CC77DRAFT_848126	1.19212	4.12864	1.79213	0.0002	0.000827564	hypothetical protein
gene:CC77DRAFT_848763	16.639	34.4348	1.0493	5e-05	0.000232075	hypothetical protein
gene:CC77DRAFT_849452	18.838	42.11	1.16052	5e-05	0.000232075	pre-mRNA-splicing ATP-dependent RNA helicase PRP28
gene:CC77DRAFT_849568	0.83557	2.12035	1.34347	0.00445	0.0127032	hypothetical protein
gene:CC77DRAFT_853746	6.95212	24.5244	1.81869	5e-05	0.000232075	hypothetical protein
gene:CC77DRAFT_854049	76.6947	221.964	1.53313	5e-05	0.000232075	hypothetical protein
gene:CC77DRAFT_862832	63.5973	165.805	1.38245	5e-05	0.000232075	hypothetical protein
gene:CC77DRAFT_86302	17.4442	36.614	1.06965	5e-05	0.000232075	hypothetical protein
gene:CC77DRAFT_867531	11.4843	25.902	1.17339	5e-05	0.000232075	hypothetical protein
gene:CC77DRAFT_867925	2.19592	5.70037	1.37623	5e-05	0.000232075	hypothetical protein
gene:CC77DRAFT_868309	12.6492	110.859	3.13161	5e-05	0.000232075	Fcf1-domain-containing protein
gene:CC77DRAFT_868963	139.757	464.908	1.73402	5e-05	0.000232075	hypothetical protein
gene:CC77DRAFT_894677	93.8754	944.434	3.33063	5e-05	0.000232075	HSP20-like chaper one
gene:CC77DRAFT_896445	0.838791	4.74615	2.50037	0.0011	0.00378053	hypothetical protein
gene:CC77DRAFT_897360	3.29661	11.4342	1.7943	0.0018	0.00581342	hypothetical protein
gene:CC77DRAFT_897576	3.76499	12.5789	1.74028	5e-05	0.000232075	peptidyl-tRNA hydrolase
gene:CC77DRAFT_898188	6.03507	19.6595	1.70378	5e-05	0.000232075	NAD(P)-binding protein
gene:CC77DRAFT_899244	4.87939	11.9466	1.29182	0.0005	0.00187981	P-loop containing nucleoside triphosphate hydrolase protein
gene:CC77DRAFT_899267	609.882	1515.78	1.31345	5e-05	0.000232075	concanavalinA-like lectin/glucanase
gene:CC77DRAFT_899440	40.5674	1530.41	5.23745	5e-05	0.000232075	ribosomal protein P1
gene:CC77DRAFT_900596	20.2752	42.5893	1.07078	5e-05	0.000232075	hypothetical protein
gene:CC77DRAFT_900807	17.9131	2030.96	6.825	5e-05	0.000232075	hypothetical protein
gene:CC77DRAFT_902415	35.7809	194.291	2.44096	5e-05	0.000232075	S-adenosyl-L-methionine-dependent methyltransferase
gene:CC77DRAFT_905830	10.0673	29.5601	1.55398	5e-05	0.000232075	cytosolic Cu/Zn superoxide dismutase
gene:CC77DRAFT_909546	9.18138	27.0956	1.56128	5e-05	0.000232075	hypothetical protein
gene:CC77DRAFT_910079	5.01714	16.9225	1.75401	5e-05	0.000232075	hypothetical protein
gene:CC77DRAFT_911584	17.5964	90.8399	2.36805	5e-05	0.000232075	cytosolic Cu/Zn superoxide dismutase
gene:CC77DRAFT_91446	12.542	35.8131	1.51372	5e-05	0.000232075	hypothetical protein
gene:CC77DRAFT_915285	1.362	6.35477	2.22211	5e-05	0.000232075	FAD-binding domain-containing protein
gene:CC77DRAFT_91537	3.71081	12.3563	1.73544	5e-05	0.000232075	hypothetical protein
gene:CC77DRAFT_915946	3.25768	66.4598	4.35057	5e-05	0.000232075	hypothetical protein
gene:CC77DRAFT_917230	78.6211	193.482	1.29921	5e-05	0.000232075	hypothetical protein
gene:CC77DRAFT_918175	1.69564	6.16484	1.86223	0.00255	0.00784061	hypothetical protein
gene:CC77DRAFT_918723	453.303	1170.38	1.36843	5e-05	0.000232075	hypothetical protein
gene:CC77DRAFT_919636	139.144	1325.53	3.25192	5e-05	0.000232075	hypothetical protein
gene:CC77DRAFT_920126	2.42762	15.2993	2.65585	5e-05	0.000232075	hypothetical protein
gene:CC77DRAFT_92026	2.14432	6.81047	1.66724	5e-05	0.000232075	hypothetical protein
gene:CC77DRAFT_92087	5.00293	12.5503	1.32688	0.00535	0.0148939	SGNH hydrolase
gene:CC77DRAFT_920907	1.71336	16.4808	3.26589	5e-05	0.000232075	hypothetical protein
gene:CC77DRAFT_922815	27.6748	161.121	2.5415	5e-05	0.000232075	hypothetical protein
gene:CC77DRAFT_923673	31.7482	3217.24	6.663	5e-05	0.000232075	Aspf13-like protein
gene:CC77DRAFT_923732	6.0631	13.1035	1.11183	0.0005	0.00187981	hypothetical protein
gene:CC77DRAFT_923999	29.0941	60.8896	1.06547	5e-05	0.000232075	transcriptional repressorrco-1
gene:CC77DRAFT_924279	81.9125	164.293	1.00412	0.00075	0.00269001	hypothetical protein
gene:CC77DRAFT_924426	54.5802	150.847	1.46664	5e-05	0.000232075	hypothetical protein
gene:CC77DRAFT_924493	1.39158	2.97741	1.09734	0.00045	0.00171092	ABC-transporter
gene:CC77DRAFT_924852	543.819	1491.21	1.45528	5e-05	0.000232075	hypothetical protein
gene:CC77DRAFT_925122	7.09221	18.5207	1.38483	5e-05	0.000232075	hypothetical protein
gene:CC77DRAFT_925339	4.08766	10.1708	1.31508	5e-05	0.000232075	MFS general substrate transporter
gene:CC77DRAFT_925667	15.3215	32.6286	1.09058	5e-05	0.000232075	hypothetical protein
gene:CC77DRAFT_925671	151.117	899.152	2.5729	5e-05	0.000232075	membrane zinc transporter
gene:CC77DRAFT_925691	31.4193	101.35	1.68963	5e-05	0.000232075	hypothetical protein
gene:CC77DRAFT_925821	25.8576	101.648	1.97492	5e-05	0.000232075	S-adenosyl-L-methionine-dependent methyltransferase
gene:CC77DRAFT_925936	0.734961	2.20102	1.58243	0.0014	0.00465983	cytochrome P450
gene:CC77DRAFT_925979	26.6632	101.99	1.93551	5e-05	0.000232075	NUC189-domain-containing protein
gene:CC77DRAFT_926215	80.4098	168.081	1.06371	5e-05	0.000232075	hypothetical protein
gene:CC77DRAFT_926221	2.56083	10.6706	2.05895	5e-05	0.000232075	hypothetical protein
gene:CC77DRAFT_926336	1.47898	4.02338	1.4438	0.00265	0.00810041	hypothetical protein
gene:CC77DRAFT_926519	83.3061	221.748	1.41243	5e-05	0.000232075	isocitratelyase2
gene:CC77DRAFT_926567	165.802	505.975	1.6096	5e-05	0.000232075	eukaryotic translation initiation factor 3 subunit I
gene:CC77DRAFT_926574	1.7039	6.35659	1.89941	5e-05	0.000232075	hypothetical protein
gene:CC77DRAFT_927224	1.20053	4.25728	1.82627	5e-05	0.000232075	phosphatepermease
gene:CC77DRAFT_927443	8.33501	19.125	1.1982	5e-05	0.000232075	hypothetical protein
gene:CC77DRAFT_927501	4.9316	14.3624	1.54217	5e-05	0.000232075	NAD(P)-binding protein
gene:CC77DRAFT_927604	3.68204	10.9602	1.57369	5e-05	0.000232075	Six-hairping lycosidase
gene:CC77DRAFT_92766	10.344	27	1.38416	5e-05	0.000232075	hypothetical protein
gene:CC77DRAFT_927784	298.272	1122.56	1.91209	5e-05	0.000232075	hypothetical protein
gene:CC77DRAFT_928060	5.31977	18.3503	1.78637	5e-05	0.000232075	hypothetical protein
gene:CC77DRAFT_928061	3.55651	11.0153	1.63098	5e-05	0.000232075	MFS general substrate transporter
gene:CC77DRAFT_928067	31.801	198.297	2.64052	5e-05	0.000232075	hypothetical protein
gene:CC77DRAFT_928126	260.249	542.417	1.05951	5e-05	0.000232075	protein translation factor SUI1
gene:CC77DRAFT_928229	14.3701	29.273	1.02651	5e-05	0.000232075	hypothetical protein
gene:CC77DRAFT_928293	6.09141	60.4518	3.31094	5e-05	0.000232075	P-loop containing nucleoside triphosphate hydrolase protein
gene:CC77DRAFT_928449	30.1532	242.753	3.0091	5e-05	0.000232075	hypothetical protein
gene:CC77DRAFT_928454	72.2739	203.074	1.49046	5e-05	0.000232075	ribonuclease T2
gene:CC77DRAFT_928877	48.8313	130.138	1.41417	5e-05	0.000232075	beta subunit of fatty acid synthase
gene:CC77DRAFT_928969	2.77949	9.30785	1.74363	5e-05	0.000232075	MFS general substrate transporter
gene:CC77DRAFT_928998	3.64022	26.5253	2.86527	5e-05	0.000232075	DUF1212-domain-containing protein
gene:CC77DRAFT_929241	55.6121	153.553	1.46526	5e-05	0.000232075	hypothetical protein
gene:CC77DRAFT_929285	33.9896	228.996	2.75216	5e-05	0.000232075	L-ornithine 5-monooxygenase(L-ornithineN(5)-oxygenase)
gene:CC77DRAFT_929899	10.8583	63.4552	2.54694	5e-05	0.000232075	the polygalacturonase
gene:CC77DRAFT_930178	13.6699	247.233	4.1768	5e-05	0.000232075	hypothetical protein
gene:CC77DRAFT_930188	331.672	719.953	1.11814	0.00015	0.000637332	integral membrane protein
gene:CC77DRAFT_930297	80.1248	454.802	2.50492	5e-05	0.000232075	carboxy peptidase cpdS precursor
gene:CC77DRAFT_930303	6.3597	20.7061	1.70303	5e-05	0.000232075	hypothetical protein
gene:CC77DRAFT_930363	45.5617	100.943	1.14764	5e-05	0.000232075	concanavalin A-like lectin/glucanase
gene:CC77DRAFT_930607	2.14537	4.52247	1.07589	0.0002	0.000827564	hypothetical protein
gene:CC77DRAFT_930669	1.65292	34.7129	4.39238	5e-05	0.000232075	hypothetical protein
gene:CC77DRAFT_930840	20.9136	315.405	3.91469	5e-05	0.000232075	MFS general substrate transporter
gene:CC77DRAFT_930928	1.63736	5.43863	1.73188	5e-05	0.000232075	MFS general substrate transporter
gene:CC77DRAFT_931168	4.46214	11.6758	1.38771	0.0001	0.000441963	HET-domain-containing protein
gene:CC77DRAFT_931240	32.106	95.0936	1.56651	5e-05	0.000232075	tryptophan synthase beta subunit-like PLP-dependent enzyme
gene:CC77DRAFT_931350	1.77725	5.34084	1.58741	5e-05	0.000232075	D-xylose-proton symporter
gene:CC77DRAFT_931492	27.4416	55.5616	1.01772	0.0001	0.000441963	S-adenosyl-L-methionine-dependent methyltransferase
gene:CC77DRAFT_931558	51.843	149.221	1.52523	5e-05	0.000232075	hypothetical protein
gene:CC77DRAFT_931679	9.99148	278.207	4.79932	5e-05	0.000232075	FAD dependent oxidoreductase
gene:CC77DRAFT_931733	0.0981477	2.27854	4.53701	0.0219	0.0497091	P-loop containing nucleoside triphosphate hydrolase protein
gene:CC77DRAFT_932043	44.1074	201.846	2.19416	5e-05	0.000232075	hypothetical protein
gene:CC77DRAFT_932219	16.8958	39.1818	1.21351	5e-05	0.000232075	hypothetical protein
gene:CC77DRAFT_932340	26.3915	132.208	2.32467	5e-05	0.000232075	Endopolyphosphatase
gene:CC77DRAFT_932677	11.7353	40.726	1.79509	5e-05	0.000232075	hypothetical protein
gene:CC77DRAFT_932748	5.14767	12.4314	1.272	0.00095	0.00331738	hypothetical protein
gene:CC77DRAFT_932796	0.393434	2.28896	2.5405	0.0033	0.00980614	hypothetical protein
gene:CC77DRAFT_932923	2.29982	15.3062	2.73452	5e-05	0.000232075	hypothetical protein
gene:CC77DRAFT_932956	9.97836	29.9979	1.58799	5e-05	0.000232075	hypothetical protein
gene:CC77DRAFT_933317	26.2991	261.93	3.3161	5e-05	0.000232075	hypothetical protein
gene:CC77DRAFT_933413	20.1386	89.5328	2.15245	5e-05	0.000232075	WLM-domain-containing protein
gene:CC77DRAFT_933882	15.3164	34.8127	1.18454	5e-05	0.000232075	hypothetical protein
gene:CC77DRAFT_933928	1.64861	70.6379	5.42112	5e-05	0.000232075	synaptic vesicle transporter
gene:CC77DRAFT_934132	28.4229	85.1346	1.58269	5e-05	0.000232075	hypothetical protein
gene:CC77DRAFT_934137	198.377	413.072	1.05815	5e-05	0.000232075	prenylate drab acceptor1
gene:CC77DRAFT_934207	22.7299	48.797	1.1022	5e-05	0.000232075	putative sterol desaturase
gene:CC77DRAFT_934216	29.5839	66.6113	1.17095	5e-05	0.000232075	hypothetical protein
gene:CC77DRAFT_934235	493.219	1018.23	1.04576	0.00265	0.00810041	MFS general substrate transporter
gene:CC77DRAFT_934420	10.9578	42.2543	1.94714	5e-05	0.000232075	N-acetyl glucosaminyl transferas-like protein
gene:CC77DRAFT_934429	0.24458	3.19625	3.708	0.00395	0.0114479	cellobiohydrolase-like protein II precursor
gene:CC77DRAFT_934887	3.75894	11.4963	1.61278	0.0054	0.0149971	hypothetical protein
gene:CC77DRAFT_935024	50.9221	129.83	1.35026	5e-05	0.000232075	hypothetical protein
gene:CC77DRAFT_935111	5.7115	12.5268	1.13308	5e-05	0.000232075	hypothetical protein
gene:CC77DRAFT_935147	12.2706	38.9738	1.66729	5e-05	0.000232075	hypothetical protein
gene:CC77DRAFT_935255	11.2293	25.622	1.19011	5e-05	0.000232075	WD 40 repeat-like protein
gene:CC77DRAFT_935395	81.3995	301.056	1.88694	5e-05	0.000232075	cyclin
gene:CC77DRAFT_935406	14.4251	412.584	4.83804	5e-05	0.000232075	hypothetical protein
gene:CC77DRAFT_935599	52.4804	138.317	1.39813	5e-05	0.000232075	alpha/beta-hydrolase
gene:CC77DRAFT_935643	300.216	828.243	1.46405	5e-05	0.000232075	Di-copper centre-containing protein
gene:CC77DRAFT_935744	1.70358	5.09386	1.58019	0.00015	0.000637332	Di-copper centre-containing protein
gene:CC77DRAFT_935786	1.27833	2.63664	1.04444	0.00435	0.0124449	vipolysaccharide biosynthesis protein vipA/tviB
gene:CC77DRAFT_936281	6.68062	139.863	4.38789	5e-05	0.000232075	P-loop containing nucleoside triphosphate hydrolase protein
gene:CC77DRAFT_936302	0.735522	1.66653	1.18001	0.01925	0.044724	exoglucanase-like protein 1 precursor
gene:CC77DRAFT_936554	68.7013	186.163	1.43815	0.0079	0.0209225	plasma membrane calcium-transporting ATPase3
gene:CC77DRAFT_936606	14.8097	205.622	3.79538	5e-05	0.000232075	hypothetical protein
gene:CC77DRAFT_936975	13.3016	35.0126	1.39627	5e-05	0.000232075	ribonucleaseIII
gene:CC77DRAFT_937621	3.18847	6.99217	1.13288	5e-05	0.000232075	hypothetical protein
gene:CC77DRAFT_937936	17.6106	89.1377	2.33959	5e-05	0.000232075	general substrate transporter
gene:CC77DRAFT_938184	1.08164	5.14911	2.25111	5e-05	0.000232075	hypothetical protein
gene:CC77DRAFT_938361	4.27772	15.5981	1.86646	5e-05	0.000232075	hypothetical protein
gene:CC77DRAFT_938382	23.5893	68.7962	1.54419	5e-05	0.000232075	hypothetical protein
gene:CC77DRAFT_938392	6.09038	43.7472	2.84459	5e-05	0.000232075	hypothetical protein
gene:CC77DRAFT_938467	406.646	929.626	1.19288	0.00625	0.0170407	plasma-membrane proton-e
gene:CC77DRAFT_938642	111.391	249.336	1.16247	5e-05	0.000232075	hypothetical protein
gene:CC77DRAFT_938714	0.363265	2.091	2.5251	0.0042	0.012072	hypothetical protein
gene:CC77DRAFT_938817	1.96134	4.6492	1.24514	0.0006	0.00221044	hypothetical protein
gene:CC77DRAFT_938902	2.16832	11.6866	2.43021	5e-05	0.000232075	hypothetical protein
gene:CC77DRAFT_939146	0.535132	2.85011	2.41305	0.00035	0.00136448	hypothetical protein
gene:CC77DRAFT_939524	5.62163	20.4098	1.8602	5e-05	0.000232075	hypothetical protein
gene:CC77DRAFT_939608	3.94955	8.77753	1.15213	5e-05	0.000232075	phosphodiesterase/alkaline phosphatase D precursor
gene:CC77DRAFT_939641	348.603	1011.98	1.53753	5e-05	0.000232075	plasma membrane iron permease
gene:CC77DRAFT_939700	29.0597	58.5882	1.01159	0.00025	0.00101358	pre-rRNA-processing protein TSR2
gene:CC77DRAFT_939847	217.252	633.434	1.54382	5e-05	0.000232075	RTA1-domain-containing protein
gene:CC77DRAFT_939922	3.62322	12.001	1.72781	5e-05	0.000232075	DEAD-domain-containing protein
gene:CC77DRAFT_940048	117.155	237.116	1.01717	5e-05	0.000232075	actin-like ATPase domain-containing protein
gene:CC77DRAFT_940117	198.509	1000.78	2.33385	5e-05	0.000232075	HSP20-like chaper one
gene:CC77DRAFT_940422	0.409082	1.92047	2.231	0.0013	0.00437859	cytochrome P450
gene:CC77DRAFT_940733	55.1636	200.644	1.86285	5e-05	0.000232075	DAO-domain-containing protein
gene:CC77DRAFT_941100	2.58704	9.23603	1.83597	5e-05	0.000232075	hypothetical protein
gene:CC77DRAFT_941148	15.0363	4755.73	8.30508	5e-05	0.000232075	major allergen Alta1 subunit
gene:CC77DRAFT_941291	86.1197	176.829	1.03794	0.00015	0.000637332	NADPH-cytochrome P450 reductase
gene:CC77DRAFT_941527	184.314	472.862	1.35925	5e-05	0.000232075	L30e-like protein
gene:CC77DRAFT_941532	4.24142	14.7802	1.80104	5e-05	0.000232075	F-boxdomain-containing protein
gene:CC77DRAFT_941590	5.47838	15.707	1.51959	5e-05	0.000232075	hypothetical protein
gene:CC77DRAFT_941600	8.33185	199.873	4.58431	5e-05	0.000232075	hypothetical protein
gene:CC77DRAFT_941799	80.4947	276.598	1.78083	5e-05	0.000232075	MFS general substrate transporter
gene:CC77DRAFT_941807	1.18897	19.0218	3.99987	5e-05	0.000232075	non-ribosomal peptide synthetase
gene:CC77DRAFT_941905	3.31736	46.5966	3.81212	5e-05	0.000232075	transcriptional regulator medusa
gene:CC77DRAFT_941975	7.19491	21.4076	1.57308	5e-05	0.000232075	glycerate kinase
gene:CC77DRAFT_942098	17.3674	45.2719	1.38223	5e-05	0.000232075	hypothetical protein
gene:CC77DRAFT_942372	2.97127	15.4154	2.37523	5e-05	0.000232075	HET-domain-containing protein
gene:CC77DRAFT_942480	8.54242	34.1053	1.99728	5e-05	0.000232075	cytochrome P450
gene:CC77DRAFT_942759	103.583	232.609	1.16711	5e-05	0.000232075	IMP dehydrogenase
gene:CC77DRAFT_943021	2.12753	11.1188	2.38575	5e-05	0.000232075	choline dehydrogenase-like protein
gene:CC77DRAFT_943067	2.37975	6.84706	1.52468	5e-05	0.000232075	hypothetical protein
gene:CC77DRAFT_943098	28.4482	76.4126	1.42547	5e-05	0.000232075	hypothetical protein
gene:CC77DRAFT_943333	48.1383	179.727	1.90055	5e-05	0.000232075	hypothetical protein
gene:CC77DRAFT_943479	1.16952	4.62146	1.98244	0.0031	0.00928578	hypothetical protein
gene:CC77DRAFT_943860	52.2683	130.954	1.32505	5e-05	0.000232075	hypothetical protein
gene:CC77DRAFT_943935	4.0412	57.6133	3.83355	5e-05	0.000232075	alpha/beta-hydrolase
gene:CC77DRAFT_944156	7.45624	27.0422	1.85869	5e-05	0.000232075	hypothetical protein
gene:CC77DRAFT_94425	12.3683	31.174	1.33369	5e-05	0.000232075	GTP-binding protein-like protein rho4
gene:CC77DRAFT_944358	0.185099	36.3232	7.61646	0.0026	0.00796388	zincin
gene:CC77DRAFT_944510	2.11623	4.85238	1.1972	0.00045	0.00171092	MFS general substrate transporter
gene:CC77DRAFT_944516	19.378	51.2757	1.40386	5e-05	0.000232075	glycoside hydrolase family 5 protein
gene:CC77DRAFT_944615	1.30901	9.05354	2.79001	5e-05	0.000232075	alcohol oxidase
gene:CC77DRAFT_944985	417.884	962.538	1.20374	0.0001	0.000441963	kinase-like protein
gene:CC77DRAFT_945015	159.863	352.855	1.14224	5e-05	0.000232075	calreticulin precursor
gene:CC77DRAFT_945177	105.073	359.211	1.77343	5e-05	0.000232075	hypothetical protein
gene:CC77DRAFT_945252	41.8576	185.251	2.14592	5e-05	0.000232075	galactose oxidase
gene:CC77DRAFT_945537	0.526541	3.80628	2.85376	0.00025	0.00101358	hypothetical protein
gene:CC77DRAFT_945724	35.5444	618.519	4.12112	5e-05	0.000232075	hypothetical protein
gene:CC77DRAFT_945737	29.8656	68.2731	1.19283	5e-05	0.000232075	ARM repeat-containing protein
gene:CC77DRAFT_945739	13.1233	29.1322	1.15048	5e-05	0.000232075	FAD/NAD(P)-binding domain-containing protein
gene:CC77DRAFT_945774	439.814	3808.82	3.11438	5e-05	0.000232075	TBP-domain-containing protein
gene:CC77DRAFT_945778	19.2906	60.2513	1.64309	5e-05	0.000232075	hypothetical protein
gene:CC77DRAFT_945911	4.75709	11.6209	1.28857	5e-05	0.000232075	hypothetical protein
gene:CC77DRAFT_946029	0.367679	1.79736	2.28936	0.0086	0.0225082	hypothetical protein
gene:CC77DRAFT_946047	115.605	368.147	1.67108	5e-05	0.000232075	hypothetical protein
gene:CC77DRAFT_946122	0.807653	2.7718	1.77902	5e-05	0.000232075	hypothetical protein
gene:CC77DRAFT_946384	14.7087	36.7321	1.32037	5e-05	0.000232075	hypothetical protein
gene:CC77DRAFT_946466	4.83635	38.143	2.97943	5e-05	0.000232075	MFS transporter
gene:CC77DRAFT_946800	25.1005	50.7438	1.01552	5e-05	0.000232075	cell cycle control protein-like protein cwf17
gene:CC77DRAFT_946874	21.1732	59.8516	1.49915	5e-05	0.000232075	hypothetical protein
gene:CC77DRAFT_946882	1.0676	2.47213	1.21138	0.00225	0.00703201	DUF1446-domain-containing protein
gene:CC77DRAFT_947014	1.09168	30.8067	4.81862	5e-05	0.000232075	hypothetical protein
gene:CC77DRAFT_947060	46.1048	123.743	1.42436	5e-05	0.000232075	hypothetical protein
gene:CC77DRAFT_947204	95.3997	281.168	1.55938	5e-05	0.000232075	hypothetical protein
gene:CC77DRAFT_947243	91.2608	271.806	1.57451	5e-05	0.000232075	hypothetical protein
gene:CC77DRAFT_947531	1066.89	3706.41	1.79661	5e-05	0.000232075	hypothetical protein
gene:CC77DRAFT_947783	0.972278	10.7702	3.46953	5e-05	0.000232075	hypothetical protein
gene:CC77DRAFT_947914	1230.64	4423.65	1.84583	5e-05	0.000232075	hypothetical protein
gene:CC77DRAFT_947964	4.16229	12.7693	1.61723	0.0001	0.000441963	hypothetical protein
gene:CC77DRAFT_948095	16.8464	50.6245	1.5874	5e-05	0.000232075	hypothetical protein
gene:CC77DRAFT_948166	1.42315	4.66354	1.71234	0.00015	0.000637332	acyl-CoA dehydrogenase NM domain-like protein
gene:CC77DRAFT_948193	73.7457	233.118	1.66042	5e-05	0.000232075	hypothetical protein
gene:CC77DRAFT_948282	10.4543	38.4411	1.87855	5e-05	0.000232075	Tcp11-domain-containing protein
gene:CC77DRAFT_948401	29.6508	299.6	3.3369	5e-05	0.000232075	subtilisin-like protein
gene:CC77DRAFT_948433	51.5388	316.605	2.61895	5e-05	0.000232075	tripeptidyl-peptidase 1precursor
gene:CC77DRAFT_948640	3.46444	8.00673	1.20859	5e-05	0.000232075	WD 40 repeat-like protein
gene:CC77DRAFT_948650	0.996725	7.09089	2.8307	5e-05	0.000232075	acetyl-CoA synthetase-like protein
gene:CC77DRAFT_949039	2.13584	4.34364	1.0241	0.00875	0.0228436	putative FAD dependent oxidoreductase
gene:CC77DRAFT_949043	63.9687	240.014	1.90768	5e-05	0.000232075	hypothetical protein
gene:CC77DRAFT_949157	4.5395	11.8469	1.3839	5e-05	0.000232075	fork head domain-containing protein
gene:CC77DRAFT_949223	18.1646	55.7838	1.61872	5e-05	0.000232075	hypothetical protein
gene:CC77DRAFT_949404	2.57483	7.0354	1.45016	0.0102	0.0260561	hypothetical protein
gene:CC77DRAFT_949408	7.50564	17.1214	1.18975	0.0002	0.000827564	hypothetical protein
gene:CC77DRAFT_949441	82.3363	362.051	2.13659	5e-05	0.000232075	hypothetical protein
gene:CC77DRAFT_949488	7.00687	25.173	1.84504	5e-05	0.000232075	eukaryotic type KH-domain (KH-domain type I)
gene:CC77DRAFT_949804	40.648	87.6031	1.1078	5e-05	0.000232075	RNA-binding domain-containing protein
gene:CC77DRAFT_949866	7.98716	20.5861	1.36591	5e-05	0.000232075	protein regulator of cytokinesis 1
gene:CC77DRAFT_950074	13.9244	57.5922	2.04826	5e-05	0.000232075	hypothetical protein
gene:CC77DRAFT_950106	4.49212	85.3534	4.24798	5e-05	0.000232075	hypothetical protein
gene:CC77DRAFT_950172	17.2577	218.788	3.66422	5e-05	0.000232075	hypothetical protein
gene:CC77DRAFT_950329	49.3326	235.121	2.25279	5e-05	0.000232075	cytochrome P450
gene:CC77DRAFT_950343	21.9497	231.103	3.39626	5e-05	0.000232075	siderophoreiron transporter mirB
gene:CC77DRAFT_950389	5.16975	23.1213	2.16106	5e-05	0.000232075	hypothetical protein
gene:CC77DRAFT_950546	59.7452	232.064	1.95763	5e-05	0.000232075	hypothetical protein
gene:CC77DRAFT_950731	117.625	283.727	1.27031	5e-05	0.000232075	hypothetical protein
gene:CC77DRAFT_950930	4.90567	30.2963	2.62662	5e-05	0.000232075	MFS general substrate transporter
gene:CC77DRAFT_950966	21.3959	57.8338	1.43458	5e-05	0.000232075	4-hydroxyphenylpyruvate dioxygenase
gene:CC77DRAFT_951201	2.18932	23.6506	3.43332	5e-05	0.000232075	laccase precursor
gene:CC77DRAFT_951259	0.164648	1.83757	3.48035	0.00145	0.00480787	hypothetical protein
gene:CC77DRAFT_951324	1.86735	6.01774	1.68823	5e-05	0.000232075	M6 metalloprotease
gene:CC77DRAFT_95222	25.9701	72.4687	1.48051	5e-05	0.000232075	cysteine proteinase
gene:CC77DRAFT_952260	0.500762	1.57114	1.64962	5e-05	0.000232075	multidrug resistance protein CDR2
gene:CC77DRAFT_952543	25.8469	78.7081	1.60652	5e-05	0.000232075	60S ribosome subunit biogenesis protein NIP7
gene:CC77DRAFT_953266	1.80805	16.8549	3.22066	5e-05	0.000232075	hypothetical protein
gene:CC77DRAFT_953318	8.24609	43.2628	2.39134	5e-05	0.000232075	hypothetical protein
gene:CC77DRAFT_953619	13.893	29.0107	1.06223	5e-05	0.000232075	WD 40 repeat-like protein
gene:CC77DRAFT_954266	9.42881	30.0196	1.67076	5e-05	0.000232075	NUC173-domain-containing protein
gene:CC77DRAFT_954745	12.2252	24.4427	0.99955	5e-05	0.000232075	GTP-binding protein lepa
gene:CC77DRAFT_955810	8.74096	19.9072	1.18743	0.0179	0.0420835	serine/threonine-protein kinase 12
gene:CC77DRAFT_956302	1.21194	2.79031	1.20311	0.00035	0.00136448	hypothetical protein
gene:CC77DRAFT_956658	26.2536	68.9582	1.3932	5e-05	0.000232075	hypothetical protein
gene:CC77DRAFT_957091	0.368408	9.34623	4.66501	5e-05	0.000232075	hypothetical protein
gene:CC77DRAFT_957795	11.2316	22.8979	1.02765	5e-05	0.000232075	elongation factor 2
gene:CC77DRAFT_959898	11.32	25.4035	1.16615	5e-05	0.000232075	DEAD-domain-containing protein
gene:CC77DRAFT_960122	114.886	261.311	1.18556	5e-05	0.000232075	acidphosphatase/Vanadium-dependent haloperoxidase
gene:CC77DRAFT_960229	21.2336	46.9903	1.14601	5e-05	0.000232075	pre-mRNA splicing factor ATP-dependent RNA helicase PRP16
gene:CC77DRAFT_962101	1.42132	11.9514	3.07187	0.00265	0.00810041	hypothetical protein
gene:CC77DRAFT_962253	3.70406	12.61	1.76739	5e-05	0.000232075	MFS general substrate transporter
gene:CC77DRAFT_962773	0.868554	2.40282	1.46804	0.0009	0.00316074	beta-lactamase/transpeptidase-like protein
gene:CC77DRAFT_963513	49.0533	125.154	1.35128	5e-05	0.000232075	deoxyhypusine hydroxylase
gene:CC77DRAFT_963633	53.2158	142.158	1.41757	5e-05	0.000232075	hypothetical protein
gene:CC77DRAFT_963721	34.5459	116.64	1.75548	5e-05	0.000232075	sulfate permease
gene:CC77DRAFT_964195	9.5988	22.4652	1.22677	5e-05	0.000232075	short-chain dehydrogenase/reductase SDR
gene:CC77DRAFT_964677	4.90179	16.6743	1.76625	5e-05	0.000232075	HET-domain-containing protein
gene:CC77DRAFT_964855	0.255938	1.21692	2.24937	0.0021	0.00663666	hypothetical protein
gene:CC77DRAFT_965337	35.5023	83.9297	1.24127	5e-05	0.000232075	ribosomalL1 domain-containing 1
gene:CC77DRAFT_966196	0.659366	4.25981	2.69164	5e-05	0.000232075	hypothetical protein
gene:CC77DRAFT_968073	11.8118	58.304	2.30337	5e-05	0.000232075	hypothetical protein
gene:CC77DRAFT_968763	54.4392	308.843	2.50416	5e-05	0.000232075	alpha/beta-hydrolase
gene:CC77DRAFT_968880	23.7026	48.7013	1.03891	5e-05	0.000232075	hypothetical protein
gene:CC77DRAFT_969412	0.471035	1.24762	1.40528	0.01315	0.0324265	hypothetical protein
gene:CC77DRAFT_969706	0.715992	3.1735	2.14806	0.0001	0.000441963	hypothetical protein
gene:CC77DRAFT_970177	68.5754	159.752	1.22007	5e-05	0.000232075	hypothetical protein
gene:CC77DRAFT_970277	2.04521	9.09027	2.15208	5e-05	0.000232075	L-ascorbateoxidase-like protein
gene:CC77DRAFT_970925	3.69645	8.35659	1.17678	5e-05	0.000232075	2-dehydropantoate 2-reductase
gene:CC77DRAFT_972114	30.0175	178.36	2.57092	5e-05	0.000232075	hypothetical protein
gene:CC77DRAFT_974676	4.15977	12.8542	1.62766	5e-05	0.000232075	galactose oxidase
gene:CC77DRAFT_976168	19.4934	70.9408	1.86363	0.01015	0.0259411	mRNA turnover protein 4
gene:CC77DRAFT_976259	0.950708	10.5965	3.47845	5e-05	0.000232075	hypothetical protein
gene:CC77DRAFT_976262	0.41748	6.67342	3.99865	0.0002	0.000827564	hypothetical protein
gene:CC77DRAFT_97701	10.6561	143.491	3.75121	5e-05	0.000232075	succinyl-CoA ligase subunit alpha
gene:CC77DRAFT_977023	10.0438	22.2748	1.14911	5e-05	0.000232075	hypothetical protein
gene:CC77DRAFT_977379	0.777562	14.7369	4.24434	5e-05	0.000232075	hypothetical protein
gene:CC77DRAFT_977501	0.202712	1.22033	2.58976	0.00165	0.0053822	MFS general substrate transporter
gene:CC77DRAFT_977910	71.1464	157.758	1.14885	5e-05	0.000232075	zf-DHHC-domain-containing protein
gene:CC77DRAFT_978300	15.3359	34.5666	1.17247	0.00285	0.00864098	translation elongation factor G
gene:CC77DRAFT_978529	2.03991	4.43753	1.12125	0.00065	0.00237123	MFS general substrate transporter
gene:CC77DRAFT_978687	85.1545	1357.38	3.9946	5e-05	0.000232075	Cupredoxin
gene:CC77DRAFT_979482	96.3612	222.362	1.20639	5e-05	0.000232075	hypothetical protein
gene:CC77DRAFT_979861	0.422406	4.64302	3.45836	5e-05	0.000232075	4-coumarate-CoA ligase
gene:CC77DRAFT_980103	11.5524	29.221	1.33882	5e-05	0.000232075	DUF663-domain-containing protein
gene:CC77DRAFT_980318	10.8222	29.6752	1.45527	5e-05	0.000232075	DJ-1/PfpI family protein
gene:CC77DRAFT_980325	1.40838	2.91029	1.04712	0.0011	0.00378053	hypothetical protein
gene:CC77DRAFT_980399	7.29597	19.7257	1.43491	0.0026	0.00796388	acetylornithine aminotransferase mitochondrial precursor
gene:CC77DRAFT_980749	1.54877	4.23283	1.4505	5e-05	0.000232075	WD 40 repeat-like protein
gene:CC77DRAFT_981174	1.82399	5.43281	1.5746	5e-05	0.000232075	hypothetical protein
gene:CC77DRAFT_981359	0.799972	9.09455	3.50698	5e-05	0.000232075	acetyl-CoA synthetase-like protein
gene:CC77DRAFT_981591	32.1394	80.6418	1.32718	5e-05	0.000232075	nucleolar essential protein1
gene:CC77DRAFT_982073	2.13854	6.08494	1.50862	0.00015	0.000637332	putative isomeraseYbhE
gene:CC77DRAFT_982379	87.591	550.698	2.65241	5e-05	0.000232075	hypothetical protein
gene:CC77DRAFT_983232	30.0617	73.7403	1.29453	5e-05	0.000232075	nucleolar GTP-binding protein 1
gene:CC77DRAFT_983873	1.58709	11.7271	2.88539	0.0009	0.00316074	hypothetical protein
gene:CC77DRAFT_984843	21.9678	81.016	1.88282	5e-05	0.000232075	gamma-glutamyl phosphate reductase GPR
gene:CC77DRAFT_985257	60.4509	157.371	1.38033	5e-05	0.000232075	glucose/galactose transporter
gene:CC77DRAFT_985425	2.24919	10.5361	2.22787	5e-05	0.000232075	hypothetical protein
gene:CC77DRAFT_985585	44.352	146.489	1.72372	5e-05	0.000232075	hypothetical protein
gene:CC77DRAFT_986777	5.84051	18.0004	1.62386	5e-05	0.000232075	hypothetical protein
gene:CC77DRAFT_987581	409.391	1109.62	1.43851	0.0006	0.00221044	hypothetical protein
gene:CC77DRAFT_987934	4.06796	8.63744	1.0863	0.00095	0.00331738	DUF1766-domain-containing protein
gene:CC77DRAFT_988177	0.606628	1.21864	1.00639	0.0203	0.0467786	alcohol oxidase
gene:CC77DRAFT_988776	312.265	1786.86	2.51658	5e-05	0.000232075	hypothetical protein
gene:CC77DRAFT_989732	63.2664	155.133	1.29399	5e-05	0.000232075	hypothetical protein
gene:CC77DRAFT_990074	29.7909	839.362	4.81635	5e-05	0.000232075	hypothetical protein
gene:CC77DRAFT_990111	8.77447	20.8336	1.24753	5e-05	0.000232075	bystin
gene:CC77DRAFT_990160	6.18408	16.531	1.41854	5e-05	0.000232075	hypothetical protein
gene:CC77DRAFT_990206	20.7991	52.5304	1.33663	5e-05	0.000232075	hypothetical protein
gene:CC77DRAFT_990307	0.161872	1.67794	3.37376	0.00335	0.0099293	hypothetical protein
gene:CC77DRAFT_991076	323.487	1617.03	2.32157	5e-05	0.000232075	acyl-CoA dehydrogenase family member 11
gene:CC77DRAFT_991209	0.353847	3.31615	3.22831	0.0011	0.00378053	hypothetical protein
gene:CC77DRAFT_991379	3.93526	8.94474	1.18458	5e-05	0.000232075	P-loop containing nucleoside triphosphate hydrolase protein
gene:CC77DRAFT_991657	229.962	746.618	1.69898	5e-05	0.000232075	hypothetical protein
gene:CC77DRAFT_991847	14.67	43.9155	1.58187	5e-05	0.000232075	hypothetical protein
gene:CC77DRAFT_991870	0.612094	21.8695	5.15903	5e-05	0.000232075	glycosidehydrolase
gene:CC77DRAFT_992471	30.4197	296.044	3.28273	5e-05	0.000232075	hypothetical protein
gene:CC77DRAFT_993519	36.4836	653.984	4.16394	5e-05	0.000232075	inorganic phosphate transporter 1-6/Picotransporter
gene:CC77DRAFT_993525	4.59774	9.61285	1.06404	0.00055	0.00205155	hypothetical protein
gene:CC77DRAFT_993611	1.9444	4.38336	1.17272	0.0104	0.0264635	hypothetical protein
gene:CC77DRAFT_993754	20.0709	62.3623	1.63557	5e-05	0.000232075	hypothetical protein
gene:CC77DRAFT_993861	8.68798	17.478	1.00844	5e-05	0.000232075	serine/threonine-protein kinase Chk1
gene:CC77DRAFT_994290	96.7867	476.784	2.30045	5e-05	0.000232075	hypothetical protein
gene:CC77DRAFT_994304	1.25314	7.96345	2.66785	5e-05	0.000232075	hypothetical protein
gene:CC77DRAFT_995392	5.53528	13.474	1.28345	5e-05	0.000232075	hypothetical protein
gene:CC77DRAFT_995898	21.3075	51.8282	1.28237	0.02115	0.048364	hypothetical protein
gene:CC77DRAFT_995946	0.603288	1.41837	1.23332	0.02115	0.048364	FAD binding domain-containing protein
gene:CC77DRAFT_996710	4.11245	8.77494	1.09339	0.0019	0.00609306	hypothetical protein
gene:CC77DRAFT_996854	2.23779	20.6157	3.20359	0.0073	0.0194965	hypothetical protein
gene:CC77DRAFT_996986	2.64854	9.44102	1.83374	0.0001	0.000441963	hypothetical protein
gene:CC77DRAFT_997212	3.35975	7.84995	1.22433	5e-05	0.000232075	glycosidehydrolase
gene:CC77DRAFT_998777	3.97418	30.3051	2.93083	5e-05	0.000232075	peptidase S10, serine carboxypeptidase
gene:CC77DRAFT_999494	26.1145	52.7273	1.0137	5e-05	0.000232075	hypothetical protein
a Differentially expressed genes (DEGs) were considered to be significantly transcribed with log2 |fold change (FC)| ≥ 1 and p-adjust < 0.05.

## Sheet: Down-regulated DEGs
Supplementary Table S2 Differentially expressed genes (DEGs) between the control and magnolol stressed samples of A. alternata
Gene_id	FPKM value		Log2 FC a	p value	p-adjust	Description
	Control	Magnolol (25 µM)
gene:CC77DRAFT_1000094	7.45204	1.46937	-2.34244	5e-05	0.000232075	hypothetical protein
gene:CC77DRAFT_1000577	17.6719	7.38565	-1.25866	5e-05	0.000232075	hypothetical protein
gene:CC77DRAFT_1000665	5.28323	1.47679	-1.83896	5e-05	0.000232075	hypothetical protein
gene:CC77DRAFT_1000994	7.1473	2.84558	-1.32867	0.0026	0.00796388	hypothetical protein
gene:CC77DRAFT_1001105	134.401	28.7662	-2.2241	0.00015	0.000637332	hypothetical protein
gene:CC77DRAFT_1001717	2.53991	1.13732	-1.15913	0.00095	0.00331738	HET-domain-containing protein
gene:CC77DRAFT_1001894	10.3244	2.04505	-2.33585	5e-05	0.000232075	Mis6-domain-containing protein
gene:CC77DRAFT_1003399	3.26236	0.754252	-2.1128	5e-05	0.000232075	putative flavin-containing monooxygenase
gene:CC77DRAFT_1003539	6.84025	2.33794	-1.54881	5e-05	0.000232075	MFS general substrate transporter
gene:CC77DRAFT_1003561	3.45545	1.19785	-1.52842	5e-05	0.000232075	hypothetical protein
gene:CC77DRAFT_1003736	6.77948	1.93429	-1.80937	5e-05	0.000232075	hypothetical protein
gene:CC77DRAFT_1003851	78.0235	23.7368	-1.71679	5e-05	0.000232075	C6 zinc finger domain-containing protein
gene:CC77DRAFT_1003942	8.66235	2.86306	-1.5972	5e-05	0.000232075	hypothetical protein
gene:CC77DRAFT_1003962	118.43	37.6447	-1.65351	5e-05	0.000232075	S-formylglutathione hydrol
gene:CC77DRAFT_1004168	32.9179	12.0216	-1.45324	5e-05	0.000232075	hypothetical protein
gene:CC77DRAFT_1004231	22.169	6.40728	-1.79076	0.0002	0.000827564	hypothetical protein
gene:CC77DRAFT_1004297	72.4828	22.3689	-1.69615	5e-05	0.000232075	hypothetical protein
gene:CC77DRAFT_1004377	64.6441	28.8715	-1.16287	5e-05	0.000232075	alcohol oxidase
gene:CC77DRAFT_1004615	4.57196	1.10811	-2.04471	5e-05	0.000232075	Pkinase-domain-containing protein
gene:CC77DRAFT_1004782	46.1658	21.5705	-1.09777	5e-05	0.000232075	NAD(P)-binding protein
gene:CC77DRAFT_1004812	615.764	95.9045	-2.68271	5e-05	0.000232075	hypothetical protein
gene:CC77DRAFT_1004828	8.12716	1.57674	-2.36581	5e-05	0.000232075	GroES-like protein
gene:CC77DRAFT_1004836	23.7382	11.7385	-1.01596	5e-05	0.000232075	hypothetical protein
gene:CC77DRAFT_1004915	14.8142	4.82697	-1.61779	5e-05	0.000232075	cytochrome P450
gene:CC77DRAFT_1005109	314.948	121.069	-1.37928	5e-05	0.000232075	putative oxidoreductase
gene:CC77DRAFT_1005131	247.519	19.2865	-3.68188	5e-05	0.000232075	hypothetical protein
gene:CC77DRAFT_1005252	147.791	54.3093	-1.44428	5e-05	0.000232075	hypothetical protein
gene:CC77DRAFT_1005384	42.8404	11.0312	-1.95738	5e-05	0.000232075	general substrate transporter
gene:CC77DRAFT_1005518	10.895	5.39291	-1.01453	0.00255	0.00784061	hypothetical protein
gene:CC77DRAFT_1005588	112.303	34.3141	-1.71053	5e-05	0.000232075	Cdc25 family phosphatase-like protein Ibp1
gene:CC77DRAFT_1005632	1.31218	0.588131	-1.15775	0.0197	0.0456477	MFS multidrug transporter-like protein
gene:CC77DRAFT_1005643	163.845	78.4999	-1.06157	5e-05	0.000232075	DUF580-domain-containing protein
gene:CC77DRAFT_1005812	93.461	29.2486	-1.676	5e-05	0.000232075	hypothetical protein
gene:CC77DRAFT_1005898	23.3166	2.29217	-3.34657	5e-05	0.000232075	hypothetical protein
gene:CC77DRAFT_1005918	72.9268	4.59836	-3.98726	5e-05	0.000232075	hypothetical protein
gene:CC77DRAFT_1006106	11.253	5.56702	-1.01533	0.00095	0.00331738	hypothetical protein
gene:CC77DRAFT_1006112	38.278	13.594	-1.49354	5e-05	0.000232075	Dehydroquinate synthase-like protein
gene:CC77DRAFT_1006234	11.7325	4.83444	-1.27909	5e-05	0.000232075	hypothetical protein
gene:CC77DRAFT_1006330	243.077	70.6274	-1.78311	5e-05	0.000232075	hypothetical protein
gene:CC77DRAFT_1006336	2.96809	1.14446	-1.37486	0.0034	0.0100547	hypothetical protein
gene:CC77DRAFT_10064	11.5257	3.69704	-1.64042	5e-05	0.000232075	chromateion transporter-like protein
gene:CC77DRAFT_1006587	46.7723	3.38077	-3.79023	5e-05	0.000232075	hypothetical protein
gene:CC77DRAFT_1006863	399.09	42.8945	-3.21785	5e-05	0.000232075	hypothetical protein
gene:CC77DRAFT_1006877	2.59546	1.29548	-1.0025	0.005	0.0140619	HET-domain-containing protein
gene:CC77DRAFT_1006940	273.585	96.8962	-1.49748	5e-05	0.000232075	hypothetical protein
gene:CC77DRAFT_1007103	38.577	7.12602	-2.43657	0.0002	0.000827564	alpha/beta-hydrolase
gene:CC77DRAFT_1007230	40.3508	17.6205	-1.19534	5e-05	0.000232075	hypothetical protein
gene:CC77DRAFT_1007653	54.5523	23.0471	-1.24305	5e-05	0.000232075	hypothetical protein
gene:CC77DRAFT_1007969	126.705	43.7184	-1.53516	5e-05	0.000232075	hypothetical protein
gene:CC77DRAFT_1008076	1271.49	582.856	-1.12531	5e-05	0.000232075	hypothetical protein
gene:CC77DRAFT_1008232	52.4525	25.3425	-1.04945	5e-05	0.000232075	amino-acid permease inda1
gene:CC77DRAFT_1008661	38.0626	7.36759	-2.36911	5e-05	0.000232075	fructosyl amino acid oxidase
gene:CC77DRAFT_1008747	3.52684	1.57596	-1.16215	0.0002	0.000827564	hemeperoxidase
gene:CC77DRAFT_1008879	3.7651	1.60027	-1.23438	0.00035	0.00136448	acetylcholinesterase precursor
gene:CC77DRAFT_1009087	10.0515	4.91296	-1.03275	0.00195	0.00623809	hypothetical protein
gene:CC77DRAFT_1009328	23.9628	11.4601	-1.06419	0.0001	0.000441963	isoflavone reductase family protein-like protein CipA
gene:CC77DRAFT_1009382	16.5509	7.92473	-1.06247	0.0001	0.000441963	S-adenosyl-L-methionine-dependent methyltransferase
gene:CC77DRAFT_1009467	1.82023	0.612998	-1.57017	0.00935	0.0241565	hypothetical protein
gene:CC77DRAFT_1009865	177.902	29.8498	-2.57529	5e-05	0.000232075	hypothetical protein
gene:CC77DRAFT_1009916	25.3862	11.2822	-1.16999	5e-05	0.000232075	FabD/lysophospholipase-like protein
gene:CC77DRAFT_1010214	25.7333	10.4519	-1.29987	5e-05	0.000232075	hypothetical protein
gene:CC77DRAFT_1010222	32.4477	7.69477	-2.07616	5e-05	0.000232075	hypothetical protein
gene:CC77DRAFT_1010372	7.38195	2.3198	-1.67	5e-05	0.000232075	hypothetical protein
gene:CC77DRAFT_1010379	41.6113	15.017	-1.47038	5e-05	0.000232075	succinyl-CoA:3-keto acid-coenzymeA transferas-like protein
gene:CC77DRAFT_1010444	6.71282	3.29299	-1.02752	0.0163	0.0388552	hypothetical protein
gene:CC77DRAFT_1010568	7.47908	2.6943	-1.47295	0.0003	0.00118817	NADPH-dependent methylglyoxal reductase-like protein GRE2
gene:CC77DRAFT_1010604	32.2291	14.6986	-1.13269	5e-05	0.000232075	PLP-dependent transferase
gene:CC77DRAFT_1010679	30.3094	14.6325	-1.05058	0.0002	0.000827564	chitooligosaccharidedeacetylase
gene:CC77DRAFT_1010682	22.4695	7.80337	-1.5258	5e-05	0.000232075	hypothetical protein
gene:CC77DRAFT_1010713	12.141	5.59797	-1.11691	5e-05	0.000232075	general substrate transporter
gene:CC77DRAFT_1010730	5.6566	1.44533	-1.96854	0.0002	0.000827564	hypothetical protein
gene:CC77DRAFT_1010816	5.61519	1.86461	-1.59046	5e-05	0.000232075	hypothetical protein
gene:CC77DRAFT_1010932	23.0146	9.67001	-1.25096	5e-05	0.000232075	hypothetical protein
gene:CC77DRAFT_1011175	703.865	172.88	-2.02553	5e-05	0.000232075	cyanate hydratase
gene:CC77DRAFT_1011194	354.001	32.2222	-3.45763	5e-05	0.000232075	hypothetical protein
gene:CC77DRAFT_1011496	21.4035	10.5498	-1.02063	0.0001	0.000441963	general substrate transporter
gene:CC77DRAFT_1011560	11.4905	5.24689	-1.13091	0.0002	0.000827564	pectinlyase-like protein
gene:CC77DRAFT_1011674	4.53008	0.656202	-2.78732	0.0051	0.0143085	hypothetical protein
gene:CC77DRAFT_1012056	21.7234	8.66511	-1.32596	5e-05	0.000232075	GINS complex, Sld5 component
gene:CC77DRAFT_1012206	4.72063	1.21221	-1.96134	5e-05	0.000232075	hypothetical protein
gene:CC77DRAFT_1012505	259.565	16.4222	-3.98237	5e-05	0.000232075	hypothetical protein
gene:CC77DRAFT_1012582	60.0671	29.7913	-1.01168	5e-05	0.000232075	hypothetical protein
gene:CC77DRAFT_1012901	13.513	3.73298	-1.85595	5e-05	0.000232075	pantothenate transporter liz1
gene:CC77DRAFT_1012953	5.54459	1.39681	-1.98895	5e-05	0.000232075	polyketide synthase PksC
gene:CC77DRAFT_1013046	3.34367	1.06299	-1.65331	0.0036	0.0105447	hypothetical protein
gene:CC77DRAFT_1013118	1.52895	0.123331	-3.63193	0.0104	0.0264635	alpha/beta-hydrolase
gene:CC77DRAFT_1013212	25.008	8.93273	-1.48521	5e-05	0.000232075	catalase-domain-containing protein
gene:CC77DRAFT_1013299	45.5934	21.1247	-1.10989	5e-05	0.000232075	26S proteasomenon-ATPase regulatory subunit 9
gene:CC77DRAFT_1013368	3.97355	1.56885	-1.34072	0.0065	0.017612	hypothetical protein
gene:CC77DRAFT_1013499	6.7443	2.79296	-1.27187	5e-05	0.000232075	hypothetical protein
gene:CC77DRAFT_1013684	31.71	6.23047	-2.34753	5e-05	0.000232075	hypothetical protein
gene:CC77DRAFT_1013699	6.427	2.90634	-1.14494	0.00015	0.000637332	C6 transcription factor-like protein
gene:CC77DRAFT_1013713	10.9941	2.9793	-1.88369	5e-05	0.000232075	hypothetical protein
gene:CC77DRAFT_1013770	21.504	5.27046	-2.0286	5e-05	0.000232075	hypothetical protein
gene:CC77DRAFT_1014304	133.425	35.2705	-1.9195	5e-05	0.000232075	hypothetical protein
gene:CC77DRAFT_1015023	9.70784	3.01553	-1.68674	0.0002	0.000827564	hypothetical protein
gene:CC77DRAFT_1015045	4.61977	1.96646	-1.23222	0.00145	0.00480787	Aldo/keto reductase
gene:CC77DRAFT_1015073	4.23548	1.03567	-2.03195	0.0001	0.000441963	HET-domain-containing protein
gene:CC77DRAFT_1015088	12.7576	6.14806	-1.05315	5e-05	0.000232075	actin-like ATPase domain-containing protein
gene:CC77DRAFT_1015106	3530.61	253.526	-3.79971	0.00165	0.0053822	putativeopsin-like protein
gene:CC77DRAFT_1015136	64.463	30.2742	-1.09038	5e-05	0.000232075	SUR7-domain-containing protein
gene:CC77DRAFT_1015157	28.2712	9.95191	-1.50629	5e-05	0.000232075	oxidoreductase-like protein
gene:CC77DRAFT_1015229	58.0023	23.4408	-1.30709	0.00025	0.00101358	ClpP/crotonase
gene:CC77DRAFT_1015288	74.1732	33.4264	-1.14991	5e-05	0.000232075	hypothetical protein
gene:CC77DRAFT_1015359	42.5088	15.6269	-1.44373	5e-05	0.000232075	alcohol dehydrogenase 1
gene:CC77DRAFT_1015373	17.8561	7.18865	-1.31262	5e-05	0.000232075	NAD(P)-binding protein
gene:CC77DRAFT_1015460	2202.09	77.3208	-4.83188	5e-05	0.000232075	acetate kinase
gene:CC77DRAFT_1015478	18.4126	6.57373	-1.48591	5e-05	0.000232075	hypothetical protein
gene:CC77DRAFT_1015481	14.894	4.90084	-1.60363	5e-05	0.000232075	peptidaseC45acyl-coenzymeA:6-aminopenicillanicacidacyl-transferas-likeprotein
gene:CC77DRAFT_1015492	19.4027	3.60545	-2.42801	5e-05	0.000232075	hypothetical protein
gene:CC77DRAFT_1015575	14.5026	5.30534	-1.4508	5e-05	0.000232075	hypothetical protein
gene:CC77DRAFT_1015690	184.052	55.4022	-1.7321	5e-05	0.000232075	hypothetical protein
gene:CC77DRAFT_1015694	143.004	17.0368	-3.06933	5e-05	0.000232075	thiosulfate sulfur transferas-like protein
gene:CC77DRAFT_1015750	102.602	44.2666	-1.21277	0.00665	0.0179626	peroxisomal2%2C4-dienoyl-CoAreductase-likeproteinSPS19
gene:CC77DRAFT_1015799	71.6543	22.2035	-1.69026	5e-05	0.000232075	hypothetical protein
gene:CC77DRAFT_1015853	14.0671	4.04826	-1.79695	5e-05	0.000232075	MFS general substrate transporter
gene:CC77DRAFT_1015927	21.5548	8.34949	-1.36825	5e-05	0.000232075	hypothetical protein
gene:CC77DRAFT_1015934	576.187	137.733	-2.06467	5e-05	0.000232075	hypothetical protein
gene:CC77DRAFT_1015975	2562.32	29.9097	-6.42069	5e-05	0.000232075	hypothetical protein
gene:CC77DRAFT_1016055	32.0456	13.7056	-1.22537	5e-05	0.000232075	hypothetical protein
gene:CC77DRAFT_1016116	176.989	61.5219	-1.52449	5e-05	0.000232075	hypothetical protein
gene:CC77DRAFT_1016136	44.9556	15.5805	-1.52876	5e-05	0.000232075	hypothetical protein
gene:CC77DRAFT_1016162	68.3105	20.9756	-1.7034	5e-05	0.000232075	NAD(P)-binding protein
gene:CC77DRAFT_1016208	42.9473	9.75027	-2.13905	5e-05	0.000232075	hypothetical protein
gene:CC77DRAFT_1016234	168.458	38.5532	-2.12747	5e-05	0.000232075	Hydroxyisourate hydrolase
gene:CC77DRAFT_1016248	347.758	68.4177	-2.34564	5e-05	0.000232075	hypothetical protein
gene:CC77DRAFT_1016356	33.0555	14.3671	-1.20212	5e-05	0.000232075	4-carboxymuconolactone decarboxylase
gene:CC77DRAFT_1016404	260.601	125.472	-1.05448	0.0002	0.000827564	choline transport protein
gene:CC77DRAFT_1016414	39.2167	7.52144	-2.38239	5e-05	0.000232075	hypothetical protein
gene:CC77DRAFT_1016474	82.0397	14.4429	-2.50597	5e-05	0.000232075	hypothetical protein
gene:CC77DRAFT_1016604	16.5324	4.23827	-1.96375	5e-05	0.000232075	hypothetical protein
gene:CC77DRAFT_1016623	41.0624	16.6963	-1.29829	5e-05	0.000232075	MFS general substrate transporter
gene:CC77DRAFT_1016629	16071.7	1407.3	-3.51352	0.0118	0.0295085	pyruvatede carboxylase
gene:CC77DRAFT_1016849	13.202	0.894459	-3.8836	5e-05	0.000232075	hypothetical protein
gene:CC77DRAFT_1016899	82.7416	40.8005	-1.02002	5e-05	0.000232075	hypothetical protein
gene:CC77DRAFT_1016904	72.5127	26.2105	-1.46809	5e-05	0.000232075	hypothetical protein
gene:CC77DRAFT_1016936	15.2895	7.57683	-1.01287	0.00015	0.000637332	2-isopropylmalatesynthase
gene:CC77DRAFT_1016967	23.7514	8.18828	-1.53638	0.00115	0.00392141	NmrA family protein
gene:CC77DRAFT_1017004	8.46856	3.8535	-1.13595	5e-05	0.000232075	hypothetical protein
gene:CC77DRAFT_1017137	348.029	134.539	-1.37118	5e-05	0.000232075	hypothetical protein
gene:CC77DRAFT_1017223	189.815	31.3162	-2.59961	5e-05	0.000232075	hypothetical protein
gene:CC77DRAFT_1017270	1728.25	395.974	-2.12584	0.00095	0.00331738	uricase
gene:CC77DRAFT_1017286	694.307	295.925	-1.23034	5e-05	0.000232075	hypothetical protein
gene:CC77DRAFT_1017364	39.9084	16.6355	-1.26243	5e-05	0.000232075	galactose-1-phosphate uridylyl transferase
gene:CC77DRAFT_1017452	10.0233	3.57345	-1.48797	5e-05	0.000232075	hypothetical protein
gene:CC77DRAFT_1017550	49.1413	21.2711	-1.20804	5e-05	0.000232075	L-galactonate dehydratase
gene:CC77DRAFT_1017574	4947.33	1374.55	-1.84769	0.0001	0.000441963	hypothetical protein
gene:CC77DRAFT_1017735	28.6676	13.4108	-1.09603	5e-05	0.000232075	NAD(P)-binding protein
gene:CC77DRAFT_1017919	55.6108	19.4767	-1.51362	5e-05	0.000232075	GroES-like protein
gene:CC77DRAFT_1018006	2.03419	0.616458	-1.72238	0.0099	0.0253953	hypothetical protein
gene:CC77DRAFT_1018013	46.1427	18.7167	-1.30178	5e-05	0.000232075	alpha/beta-hydrolase
gene:CC77DRAFT_1018017	418.268	204.442	-1.03274	5e-05	0.000232075	hypothetical protein
gene:CC77DRAFT_1018059	162.169	70.1596	-1.20878	5e-05	0.000232075	kinase-like protein
gene:CC77DRAFT_1018106	3.42238	1.48066	-1.20876	0.00235	0.00730521	NAD(P)-binding protein
gene:CC77DRAFT_1018143	2.58636	0.99171	-1.38293	0.0054	0.0149971	hypothetical protein
gene:CC77DRAFT_1018161	17.0445	2.7261	-2.64439	5e-05	0.000232075	hypothetical protein
gene:CC77DRAFT_1018235	17.5763	7.2674	-1.27412	5e-05	0.000232075	N-terminal nucleophile amino hydrolase
gene:CC77DRAFT_1018276	145.871	36.8463	-1.9851	5e-05	0.000232075	hypothetical protein
gene:CC77DRAFT_1018448	1.36693	0.200973	-2.76586	0.0091	0.023604	hypothetical protein
gene:CC77DRAFT_1018580	5.31657	2.63104	-1.01486	0.00135	0.00452222	hypothetical protein
gene:CC77DRAFT_1018609	8.07582	1.43814	-2.48941	5e-05	0.000232075	glycosidehydrolase
gene:CC77DRAFT_1018678	2.66039	1.24482	-1.0957	0.0212	0.0484677	hypothetical protein
gene:CC77DRAFT_1018687	7.26014	3.10541	-1.22521	0.00065	0.00237123	hypothetical protein
gene:CC77DRAFT_1018720	24.5251	7.21628	-1.76493	5e-05	0.000232075	hypothetical protein
gene:CC77DRAFT_1018725	21.7828	7.33627	-1.57007	5e-05	0.000232075	nucleotide-diphospho-sugar transferase
gene:CC77DRAFT_1018764	143.013	70.6961	-1.01644	5e-05	0.000232075	DUF427-domain-containingprotein
gene:CC77DRAFT_1018877	9.08704	4.19789	-1.11415	0.0006	0.00221044	hypothetical protein
gene:CC77DRAFT_1018885	8.51932	1.1024	-2.95008	5e-05	0.000232075	hypothetical protein
gene:CC77DRAFT_1018892	20.3801	3.47709	-2.55121	5e-05	0.000232075	Aldo/ketoreductase
gene:CC77DRAFT_1019048	45.2048	20.1302	-1.16712	5e-05	0.000232075	Fumarylacetoacetase
gene:CC77DRAFT_1019090	59.4024	11.2933	-2.39505	5e-05	0.000232075	hypothetical protein
gene:CC77DRAFT_1019249	73.1166	29.8938	-1.29035	5e-05	0.000232075	ARM repeat-containing protein
gene:CC77DRAFT_1019268	3646.68	88.9841	-5.35689	5e-05	0.000232075	aldehyde dehydrogenase
gene:CC77DRAFT_1019490	129.475	64.5407	-1.00439	5e-05	0.000232075	RNA binding protein-like protein Tma22
gene:CC77DRAFT_1019494	21.0076	9.63612	-1.12439	5e-05	0.000232075	hypothetical protein
gene:CC77DRAFT_1019525	13.2611	2.917	-2.18465	5e-05	0.000232075	hypothetical protein
gene:CC77DRAFT_1019647	34.7867	14.5472	-1.2578	5e-05	0.000232075	hypothetical protein
gene:CC77DRAFT_1019674	2.82215	0.439435	-2.68308	0.0022	0.00690881	NAD(P)-bindingprotein
gene:CC77DRAFT_1019733	6.87017	3.28694	-1.0636	0.0007	0.0025368	NTF2-likeprotein
gene:CC77DRAFT_1019783	30.3514	9.35413	-1.69809	5e-05	0.000232075	hypothetical protein
gene:CC77DRAFT_1019823	14.2003	4.48725	-1.66202	5e-05	0.000232075	Aldo/keto reductase
gene:CC77DRAFT_1019849	15.3492	5.91553	-1.37559	0.00335	0.0099293	hypothetical protein
gene:CC77DRAFT_1020016	275.564	95.714	-1.52558	5e-05	0.000232075	pyruvate carboxylase
gene:CC77DRAFT_1020098	11.7115	3.62818	-1.69061	0.00275	0.00835718	hypothetical protein
gene:CC77DRAFT_1020109	16.8894	8.32239	-1.02105	0.00035	0.00136448	hypothetical protein
gene:CC77DRAFT_1020126	124.438	44.5631	-1.4815	5e-05	0.000232075	DnaJ-domain-containing protein
gene:CC77DRAFT_1020202	3.9434	1.18598	-1.73336	0.0016	0.00523709	alpha/beta-hydrolase
gene:CC77DRAFT_1020263	51.0125	4.66315	-3.45148	5e-05	0.000232075	YjgF-like protein
gene:CC77DRAFT_1020301	136.064	28.1147	-2.27489	5e-05	0.000232075	NAD(P)-binding protein
gene:CC77DRAFT_1020323	698.879	326.792	-1.09667	0.00065	0.00237123	hypothetical protein
gene:CC77DRAFT_1020343	26.0281	10.727	-1.27883	5e-05	0.000232075	Arabinanase/levansucrase/invertase
gene:CC77DRAFT_1020384	168.982	78.1356	-1.11282	5e-05	0.000232075	hypothetical protein
gene:CC77DRAFT_1020400	97.7548	39.4749	-1.30823	5e-05	0.000232075	hypothetical protein
gene:CC77DRAFT_1020408	75.7363	0.892342	-6.40724	5e-05	0.000232075	NAD(P)-binding protein
gene:CC77DRAFT_1020517	3.23965	1.61146	-1.00747	0.0022	0.00690881	cytosinedeaminase protein-like protein
gene:CC77DRAFT_1020568	16.1265	3.04569	-2.4046	0.00225	0.00703201	hypothetical protein
gene:CC77DRAFT_1020633	63.1463	23.4919	-1.42654	5e-05	0.000232075	sulfite reductase hemo protein beta-component
gene:CC77DRAFT_1020685	144.75	69.0386	-1.06809	0.0004	0.00153873	hypothetical protein
gene:CC77DRAFT_1020706	40.5753	15.9527	-1.3468	5e-05	0.000232075	PLP-dependent transferase
gene:CC77DRAFT_1020715	63.2768	13.9707	-2.17927	5e-05	0.000232075	hypothetical protein
gene:CC77DRAFT_1020717	165.584	36.941	-2.16427	5e-05	0.000232075	NAD(P)-binding protein
gene:CC77DRAFT_1020722	56.5827	25.1274	-1.1711	5e-05	0.000232075	MFS general substrate transporter
gene:CC77DRAFT_1020723	388.416	32.7637	-3.56743	5e-05	0.000232075	DUF1295-domain-containing protein
gene:CC77DRAFT_1020780	20.532	4.46368	-2.20157	5e-05	0.000232075	sugar transporter-like protein
gene:CC77DRAFT_1020811	3.59078	1.40327	-1.35551	0.00525	0.0146585	hypothetical protein
gene:CC77DRAFT_1020815	1376.85	177.486	-2.9556	5e-05	0.000232075	hypothetical protein
gene:CC77DRAFT_1020901	51.3444	24.7126	-1.05496	5e-05	0.000232075	6-phosphofructo-2-kinase/fructose-2,6-biphosphatase 3
gene:CC77DRAFT_1020907	3401.36	417.946	-3.02472	5e-05	0.000232075	hypothetical protein
gene:CC77DRAFT_1020930	597.36	296.67	-1.00974	0.00285	0.00864097	hypothetical protein
gene:CC77DRAFT_1021125	64.8322	20.4453	-1.66494	5e-05	0.000232075	general substrate transporter
gene:CC77DRAFT_1021170	177.205	86.2527	-1.03878	5e-05	0.000232075	glucose-6-phosphatede hydrogenase
gene:CC77DRAFT_1021313	4.59446	1.84495	-1.31631	0.0012	0.00407594	SAM-dependent methyl transferase
gene:CC77DRAFT_1021359	4.21934	1.86882	-1.17489	0.0052	0.0145344	hypothetical protein
gene:CC77DRAFT_1021441	889.623	392.16	-1.18175	0.00015	0.000637332	Thi4-domain-containing protein
gene:CC77DRAFT_1021476	563.968	259.577	-1.11945	0.00515	0.0144178	hypothetical protein
gene:CC77DRAFT_1021516	3.76647	0.78218	-2.26764	5e-05	0.000232075	hypothetical protein
gene:CC77DRAFT_1021571	698.908	277.831	-1.3309	0.0012	0.00407594	glycosyl transferase
gene:CC77DRAFT_1021618	2670.26	1237.18	-1.10992	0.00635	0.0172683	hypothetical protein
gene:CC77DRAFT_1021636	2.41604	0.488641	-2.3058	0.00085	0.0030023	cytochromeP450
gene:CC77DRAFT_1021683	14.6153	3.87839	-1.91395	5e-05	0.000232075	alpha/beta-hydrolase
gene:CC77DRAFT_1021765	12.9872	4.55308	-1.51218	5e-05	0.000232075	NAD(P)-binding protein
gene:CC77DRAFT_1021819	83.0503	22.4368	-1.88811	5e-05	0.000232075	choline-sulfatase
gene:CC77DRAFT_1021896	148.109	31.9395	-2.21325	5e-05	0.000232075	Nitroreductase
gene:CC77DRAFT_1021907	353.074	136.225	-1.37398	5e-05	0.000232075	copper/zinc binding superoxide dismutase
gene:CC77DRAFT_1022000	339.195	37.3723	-3.18207	5e-05	0.000232075	hypothetical protein
gene:CC77DRAFT_1022015	5.13312	1.41312	-1.86095	5e-05	0.000232075	FAD/NAD(P)-binding domain-containing protein
gene:CC77DRAFT_1022067	23.2912	6.87043	-1.76131	5e-05	0.000232075	hypothetical protein
gene:CC77DRAFT_1022077	21.0564	1.60023	-3.71791	5e-05	0.000232075	alpha/beta-hydrolase
gene:CC77DRAFT_1022121	34.5743	10.3988	-1.73329	5e-05	0.000232075	beta,beta-carotene 9',10'-dioxygenase
gene:CC77DRAFT_1022134	5.15625	1.16133	-2.15054	0.0003	0.00118817	hypothetical protein
gene:CC77DRAFT_1022196	4.74701	2.21183	-1.10177	0.00535	0.0148939	hypothetical protein
gene:CC77DRAFT_1022202	2.40329	0.585676	-2.03683	0.01995	0.0461349	Aldo/keto reductase
gene:CC77DRAFT_1022266	44.0905	18.8292	-1.2275	5e-05	0.000232075	hypothetical protein
gene:CC77DRAFT_1022302	3010.13	314.312	-3.25956	5e-05	0.000232075	DUF1761-domain-containing protein
gene:CC77DRAFT_1022318	53.6856	14.1504	-1.9237	5e-05	0.000232075	Aldo/keto reductase
gene:CC77DRAFT_1022347	47.3449	19.4937	-1.2802	5e-05	0.000232075	DUF431-domain-containing protein
gene:CC77DRAFT_1022357	5.46541	2.34044	-1.22355	0.0002	0.000827564	hypothetical protein
gene:CC77DRAFT_1022368	2.15658	0.737346	-1.54833	0.00195	0.00623809	pectinlyase-like protein
gene:CC77DRAFT_1022383	83.1524	9.03017	-3.20293	5e-05	0.000232075	NAD(P)-binding protein
gene:CC77DRAFT_1022396	134.634	9.34419	-3.84883	5e-05	0.000232075	hypothetical protein
gene:CC77DRAFT_1022440	2881.95	535.591	-2.42784	5e-05	0.000232075	hypothetical protein
gene:CC77DRAFT_1022460	9.32956	4.19793	-1.15213	0.0033	0.00980614	hypothetical protein
gene:CC77DRAFT_1022525	128.145	54.3302	-1.23795	5e-05	0.000232075	hypothetical protein
gene:CC77DRAFT_1022551	185.884	57.4621	-1.69372	5e-05	0.000232075	hypothetical protein
gene:CC77DRAFT_1022575	35.5795	17.7627	-1.0022	5e-05	0.000232075	MFS general substrate transporter
gene:CC77DRAFT_1022580	20.3029	9.80473	-1.05014	5e-05	0.000232075	BRO1-domain-containing protein
gene:CC77DRAFT_1022627	74.3932	13.7147	-2.43945	5e-05	0.000232075	cytochromeP450
gene:CC77DRAFT_1022630	5.2622	0.729389	-2.85091	0.01195	0.0298407	hypothetical protein
gene:CC77DRAFT_1022635	46.766	15.0367	-1.63697	5e-05	0.000232075	hypothetical protein
gene:CC77DRAFT_1022644	93.3215	28.943	-1.68899	0.0016	0.00523709	hypothetical protein
gene:CC77DRAFT_1022658	24.4748	10.1198	-1.27411	0.01855	0.0433193	MFS general substrate transporter
gene:CC77DRAFT_1022663	19.777	9.05521	-1.12701	5e-05	0.000232075	aryl-alcohol dehydrogenase-like protein
gene:CC77DRAFT_1022698	5.08395	1.29362	-1.97453	5e-05	0.000232075	hypothetical protein
gene:CC77DRAFT_1022777	44.606	16.126	-1.46785	5e-05	0.000232075	cytidine/deoxycytidylate deaminase family protein
gene:CC77DRAFT_1022806	70.1473	25.7321	-1.44682	5e-05	0.000232075	dihydroxyacetone kinase
gene:CC77DRAFT_1022808	34.953	13.8251	-1.33813	5e-05	0.000232075	DUF1749-domain-containing protein
gene:CC77DRAFT_1022840	63.1508	19.7992	-1.67337	5e-05	0.000232075	hypothetical protein
gene:CC77DRAFT_1022845	173.705	74.0458	-1.23015	5e-05	0.000232075	mannose-6-phosphate isomerase
gene:CC77DRAFT_1022906	109.936	47.516	-1.21018	5e-05	0.000232075	glutamate-cysteineligase regulatory subunit
gene:CC77DRAFT_1022955	674.45	79.053	-3.09282	5e-05	0.000232075	O-acetyl homoserineami
gene:CC77DRAFT_1022959	492.265	230.817	-1.09269	0.01785	0.0419754	formate dehydrogenase
gene:CC77DRAFT_1023029	145.448	16.866	-3.10831	5e-05	0.000232075	hypothetical protein
gene:CC77DRAFT_1023037	53.891	13.4854	-1.99865	5e-05	0.000232075	aldo-keto reductase family1 member C13
gene:CC77DRAFT_1023064	27.8921	11.3337	-1.29924	5e-05	0.000232075	hypothetical protein
gene:CC77DRAFT_1023084	68.0139	12.5768	-2.43507	5e-05	0.000232075	hypothetical protein
gene:CC77DRAFT_1023379	29.3214	8.03319	-1.86791	5e-05	0.000232075	acetyl-CoA synthetase-like protein
gene:CC77DRAFT_1023401	25.9189	11.6384	-1.15511	5e-05	0.000232075	MFS general substrate transporter
gene:CC77DRAFT_1023412	273.876	113.968	-1.26489	5e-05	0.000232075	cyclophilin 1 long isoform
gene:CC77DRAFT_1023423	1.49394	0.608969	-1.29469	0.00585	0.0160464	MFS general substrate transporter
gene:CC77DRAFT_1023439	4.54831	1.08441	-2.06842	5e-05	0.000232075	monooxygenase
gene:CC77DRAFT_1023456	316.707	70.8449	-2.16041	5e-05	0.000232075	alcohol dehydrogenase
gene:CC77DRAFT_1023476	9.34884	3.02144	-1.62955	5e-05	0.000232075	NAD(P)-binding protein
gene:CC77DRAFT_1023502	12.0364	3.84092	-1.64789	5e-05	0.000232075	hypothetical protein
gene:CC77DRAFT_1023564	150.037	27.1465	-2.46648	5e-05	0.000232075	hypothetical protein
gene:CC77DRAFT_1023584	276.987	46.1726	-2.58471	5e-05	0.000232075	hypothetical protein
gene:CC77DRAFT_1023590	43.4397	0.620509	-6.12942	5e-05	0.000232075	putative short-chain dehydrogenase TIC 32, chloroplastic
gene:CC77DRAFT_1023604	8.24976	2.83228	-1.54239	5e-05	0.000232075	hypothetical protein
gene:CC77DRAFT_1023638	255.238	74.9564	-1.76772	5e-05	0.000232075	hypothetical protein
gene:CC77DRAFT_1023647	98.5779	39.4678	-1.32059	5e-05	0.000232075	mitochondrial carrier
gene:CC77DRAFT_1023718	3.20838	0.670206	-2.25917	0.0004	0.00153873	hypothetical protein
gene:CC77DRAFT_1023786	51.864	9.80683	-2.40287	5e-05	0.000232075	FAD/NAD(P)-binding domain-containing protein
gene:CC77DRAFT_1023798	44.5908	18.339	-1.28183	5e-05	0.000232075	pantothenate transporter liz1
gene:CC77DRAFT_1023828	79.2722	13.2609	-2.57964	0.0008	0.00284784	hypothetical protein
gene:CC77DRAFT_1023842	5.51201	1.99015	-1.4697	5e-05	0.000232075	hypothetical protein
gene:CC77DRAFT_1023877	29.1359	13.0296	-1.16101	5e-05	0.000232075	3-carboxy-cis,cis-mucoante lactonizing enzyme
gene:CC77DRAFT_1023991	10.9433	1.74874	-2.64565	5e-05	0.000232075	MFS general substrate transporter
gene:CC77DRAFT_1024069	20.2114	7.9135	-1.35278	0.00015	0.000637332	hypothetical protein
gene:CC77DRAFT_1024071	15.2466	7.36819	-1.04911	0.0011	0.00378053	classII aaRS and biotin synthetase
gene:CC77DRAFT_1024130	2.78358	1.13384	-1.29572	0.00065	0.00237123	acetyl-hydrolase
gene:CC77DRAFT_1024225	125.539	14.554	-3.10865	5e-05	0.000232075	hypothetical protein
gene:CC77DRAFT_1024250	2.22472	0.936534	-1.24822	0.0024	0.00744734	MFS general substrate transporter
gene:CC77DRAFT_1024262	4.84364	2.18127	-1.15093	0.001	0.00347456	SGNH hydrolase
gene:CC77DRAFT_1024263	4.02677	1.21266	-1.73145	5e-05	0.000232075	stress response protein Rds1
gene:CC77DRAFT_1024315	147.928	68.6486	-1.10759	5e-05	0.000232075	amidase signature enzyme
gene:CC77DRAFT_1024326	546.264	130.674	-2.06362	5e-05	0.000232075	NAD(P)-binding protein
gene:CC77DRAFT_1024330	23.3421	11.0483	-1.07912	5e-05	0.000232075	mitochondrial 2-oxodicarboxylate carrier protein-like protein
gene:CC77DRAFT_1024385	18.2574	4.39475	-2.05463	5e-05	0.000232075	NAD(P)-binding protein
gene:CC77DRAFT_1024410	34.7248	15.4684	-1.16664	5e-05	0.000232075	hypothetical protein
gene:CC77DRAFT_1024428	87.1657	9.75128	-3.1601	5e-05	0.000232075	YjeF domain-containing protein
gene:CC77DRAFT_1024433	100.615	27.6267	-1.86472	5e-05	0.000232075	hypothetical protein
gene:CC77DRAFT_1024545	8.69798	2.81514	-1.62747	0.0007	0.0025368	general substrate transporter
gene:CC77DRAFT_1024609	408.12	122.959	-1.73081	5e-05	0.000232075	hypothetical protein
gene:CC77DRAFT_1024610	282.728	57.9523	-2.28647	5e-05	0.000232075	3-ketoacyl-CoA thiolaseB
gene:CC77DRAFT_1024702	99.552	49.7776	-0.999953	5e-05	0.000232075	hypothetical protein
gene:CC77DRAFT_1024812	33.2119	12.3596	-1.42607	0.0096	0.0247107	P-loop containing nucleoside triphosphate hydrolase protein
gene:CC77DRAFT_1024832	11.0234	4.65007	-1.24525	5e-05	0.000232075	hypothetical protein
gene:CC77DRAFT_1024904	12.6331	4.89423	-1.36806	5e-05	0.000232075	DNA glycosylase
gene:CC77DRAFT_1024916	134.57	33.5616	-2.00347	5e-05	0.000232075	sarcosine oxidase
gene:CC77DRAFT_1024939	47.4855	6.15785	-2.94699	5e-05	0.000232075	GroES-like protein
gene:CC77DRAFT_1024941	52.4921	13.3277	-1.97767	0.00215	0.00677623	NAD(P)-binding protein
gene:CC77DRAFT_1024951	65.4915	7.50019	-3.12631	5e-05	0.000232075	hypothetical protein
gene:CC77DRAFT_1024988	29.7617	4.10269	-2.85881	5e-05	0.000232075	MFS general substrate transporter
gene:CC77DRAFT_1025043	60.7272	26.2976	-1.20741	5e-05	0.000232075	beta-glucosidase
gene:CC77DRAFT_1025144	75.5816	17.0439	-2.14878	5e-05	0.000232075	NAD(P)-binding protein
gene:CC77DRAFT_1025167	131.52	10.2634	-3.6797	5e-05	0.000232075	bli-3 protein
gene:CC77DRAFT_1025203	42.7551	5.2534	-3.02477	5e-05	0.000232075	Arabinanase/levansucrase/invertase
gene:CC77DRAFT_1025208	12.6798	3.77638	-1.74746	5e-05	0.000232075	halo acid dehalogenase
gene:CC77DRAFT_1025237	18.8956	3.28968	-2.52203	5e-05	0.000232075	S-adenosyl-L-methionine-dependent methyl transferase
gene:CC77DRAFT_1025271	24.9771	11.6662	-1.09827	5e-05	0.000232075	PEBP-like protein
gene:CC77DRAFT_1025369	1287.71	522.628	-1.30095	5e-05	0.000232075	hypothetical protein
gene:CC77DRAFT_1025382	14.1691	4.44557	-1.67231	5e-05	0.000232075	molybdopterin biosynthesis protein moeB
gene:CC77DRAFT_1025409	138.119	19.9361	-2.79246	5e-05	0.000232075	hypothetical protein
gene:CC77DRAFT_1025638	30.4427	14.4642	-1.07361	5e-05	0.000232075	dienelactone hydrolase family protein
gene:CC77DRAFT_1025650	35.3925	1.05329	-5.07047	5e-05	0.000232075	hypothetical protein
gene:CC77DRAFT_1025762	51.4601	24.7733	-1.05467	5e-05	0.000232075	peptidase M18, aminopeptidase I
gene:CC77DRAFT_1025793	14.6431	4.87119	-1.58788	5e-05	0.000232075	amino-acid N-acetyl transferas-like protein subunit Mak10
gene:CC77DRAFT_1025816	34.2145	16.1894	-1.07956	5e-05	0.000232075	NAD(P)-binding protein
gene:CC77DRAFT_1025846	5.73295	2.52514	-1.18292	5e-05	0.000232075	hypothetical protein
gene:CC77DRAFT_1025975	7.91321	0.716977	-3.46427	5e-05	0.000232075	hypothetical protein
gene:CC77DRAFT_1026058	2.32237	0.779312	-1.57533	0.0106	0.0269004	hypothetical protein
gene:CC77DRAFT_1026145	5.48237	2.61647	-1.06718	0.00065	0.00237123	putative cytochrome P450
gene:CC77DRAFT_1026206	120.873	25.7101	-2.23308	5e-05	0.000232075	hypothetical protein
gene:CC77DRAFT_1026210	34.2477	14.3313	-1.25683	5e-05	0.000232075	PRTase-like protein
gene:CC77DRAFT_1026316	9.24051	1.35367	-2.77109	0.00115	0.00392141	hypothetical protein
gene:CC77DRAFT_1026323	193.602	26.3126	-2.87927	5e-05	0.000232075	hypothetical protein
gene:CC77DRAFT_1026453	81.8916	36.2372	-1.17624	5e-05	0.000232075	hypothetical protein
gene:CC77DRAFT_1026607	1.48956	0.489078	-1.60675	0.0022	0.00690881	hypothetical protein
gene:CC77DRAFT_1026628	87.0795	10.8167	-3.00908	5e-05	0.000232075	NAD(P)-binding protein
gene:CC77DRAFT_1026686	22.2873	8.15043	-1.45127	5e-05	0.000232075	hypothetical protein
gene:CC77DRAFT_1026702	26.7247	2.95332	-3.17777	5e-05	0.000232075	hypothetical protein
gene:CC77DRAFT_1026717	9.85936	4.25278	-1.21309	0.0005	0.00187981	hypothetical protein
gene:CC77DRAFT_1026772	5.37118	2.03339	-1.40136	0.00025	0.00101358	hypothetical protein
gene:CC77DRAFT_1026782	3.13254	0.290776	-3.42935	0.0112	0.028136	hypothetical protein
gene:CC77DRAFT_1026794	92.3286	27.3768	-1.75382	5e-05	0.000232075	hypothetical protein
gene:CC77DRAFT_1026898	39.6224	16.8252	-1.23569	0.00015	0.000637332	terpenoid synthase
gene:CC77DRAFT_1026980	180.971	7.75041	-4.54535	5e-05	0.000232075	alpha/beta-hydrolase
gene:CC77DRAFT_1026988	4.74975	1.09952	-2.11098	0.0167	0.0396189	hypothetical protein
gene:CC77DRAFT_1027399	42.7178	21.295	-1.00432	5e-05	0.000232075	hypothetical protein
gene:CC77DRAFT_1027587	24.9565	2.51154	-3.31277	5e-05	0.000232075	hypothetical protein
gene:CC77DRAFT_1027744	11.1063	5.32304	-1.06106	0.00035	0.00136448	MFS general substrate transporter
gene:CC77DRAFT_1027925	5.23225	0.598062	-3.12907	0.0043	0.012339	MFS general substrate transporter
gene:CC77DRAFT_1027950	65.632	10.7314	-2.61257	5e-05	0.000232075	sorbitol dehydrogenase
gene:CC77DRAFT_1027966	9.25833	3.42291	-1.43553	0.0001	0.000441963	NAD(P)-binding protein
gene:CC77DRAFT_1028111	4.72369	0.753419	-2.64839	5e-05	0.000232075	hypothetical protein
gene:CC77DRAFT_1028232	5.18304	1.77749	-1.54395	0.00015	0.000637332	beta-Ig-H3/Fasciclin
gene:CC77DRAFT_1028303	251.388	66.5282	-1.91788	5e-05	0.000232075	aldose1-epimerase
gene:CC77DRAFT_1028344	31.3955	15.2634	-1.04048	5e-05	0.000232075	Sec34-domain-containing protein
gene:CC77DRAFT_1028388	6.88603	2.19809	-1.64742	5e-05	0.000232075	hypothetical protein
gene:CC77DRAFT_1028462	39.4772	14.4399	-1.45096	5e-05	0.000232075	putative Xaa-Proaminopeptidase pepP
gene:CC77DRAFT_1028464	337.846	162.373	-1.05705	5e-05	0.000232075	putative mannitol1-phosphate dehydrogenase
gene:CC77DRAFT_1028551	35.9107	15.7683	-1.18738	5e-05	0.000232075	S-adenosyl-L-methionine-dependent methyltransferase
gene:CC77DRAFT_1028612	598.026	196.883	-1.60287	5e-05	0.000232075	FAD dependent oxidoreductase
gene:CC77DRAFT_1028634	229.072	94.8961	-1.27138	5e-05	0.000232075	NADPH oxidase-like protein regulator NoxR
gene:CC77DRAFT_1028716	38.8282	13.2472	-1.55142	5e-05	0.000232075	P-loop containing nucleoside triphosphatehydrolase protein
gene:CC77DRAFT_1028986	339.696	156.806	-1.11526	5e-05	0.000232075	oxidoreductase-like protein
gene:CC77DRAFT_1029062	51.9535	22.3889	-1.21444	5e-05	0.000232075	hypothetical protein
gene:CC77DRAFT_1029104	11.7641	3.52911	-1.73701	5e-05	0.000232075	3-oxoacyl-reductase
gene:CC77DRAFT_1029148	26.3372	7.26791	-1.85749	5e-05	0.000232075	NAD(P)-binding protein
gene:CC77DRAFT_1029262	42.7383	11.8923	-1.8455	5e-05	0.000232075	cyanide hydratase/nitrilase-like protein
gene:CC77DRAFT_1029265	136.61	15.7945	-3.11256	5e-05	0.000232075	hypothetical protein
gene:CC77DRAFT_1029367	1155.44	367.005	-1.65457	0.00115	0.00392141	uracilpermease
gene:CC77DRAFT_1029373	49.9526	12.3173	-2.01987	5e-05	0.000232075	Dehydroquinate synthase-like protein
gene:CC77DRAFT_1029392	54.1594	16.405	-1.72308	5e-05	0.000232075	hypothetical protein
gene:CC77DRAFT_1029624	42.4093	12.8045	-1.72773	5e-05	0.000232075	general substrate transporter
gene:CC77DRAFT_1029638	30.2598	13.5052	-1.16388	5e-05	0.000232075	hypothetical protein
gene:CC77DRAFT_1029668	4.06555	1.95878	-1.05349	0.00485	0.0136917	alpha-galactosidase precursor
gene:CC77DRAFT_1029670	2.93867	0.464806	-2.66046	5e-05	0.000232075	phosphate-repressible phosphate permease-like protein
gene:CC77DRAFT_1029827	5.43755	1.49647	-1.86139	5e-05	0.000232075	hypothetical protein
gene:CC77DRAFT_1029953	6.48667	1.12026	-2.53364	5e-05	0.000232075	HMG box protein
gene:CC77DRAFT_1030092	114.546	48.9176	-1.2275	5e-05	0.000232075	hypothetical protein
gene:CC77DRAFT_1030168	40.2369	16.1131	-1.32028	5e-05	0.000232075	cytochrome P450
gene:CC77DRAFT_1030169	3.68502	1.14406	-1.68751	0.0003	0.00118817	hypothetical protein
gene:CC77DRAFT_1030181	5.1085	1.4655	-1.80151	0.0019	0.00609306	HAD-like protein
gene:CC77DRAFT_1030324	6.73014	1.88148	-1.83877	5e-05	0.000232075	kinase-like protein
gene:CC77DRAFT_1030362	46.2818	18.3256	-1.33658	5e-05	0.000232075	palmitoyl transferase pfa4
gene:CC77DRAFT_1030393	238.085	95.2459	-1.32175	5e-05	0.000232075	Ctr-domain-containing protein
gene:CC77DRAFT_1030507	93.2702	5.14786	-4.17937	5e-05	0.000232075	Clavaminate synthase-like protein
gene:CC77DRAFT_1030686	5.49059	2.0638	-1.41166	5e-05	0.000232075	cytochrome P450 reductase2
gene:CC77DRAFT_1030704	19.7473	9.41009	-1.06938	0.00025	0.00101358	hypothetical protein
gene:CC77DRAFT_1030837	75.7166	29.788	-1.34588	5e-05	0.000232075	hypothetical protein
gene:CC77DRAFT_1030870	91.0589	41.4138	-1.13669	5e-05	0.000232075	hypothetical protein
gene:CC77DRAFT_1030895	798.978	275.129	-1.53805	5e-05	0.000232075	hypothetical protein
gene:CC77DRAFT_1030930	13.7678	1.9457	-2.82293	5e-05	0.000232075	FAD-linked oxidase-like protein
gene:CC77DRAFT_1030936	48.9281	20.3459	-1.26593	5e-05	0.000232075	hypothetical protein
gene:CC77DRAFT_1031010	4.17444	1.97135	-1.0824	0.005	0.0140619	sarcosine oxidase-like protein
gene:CC77DRAFT_1031064	42.0825	7.09367	-2.56862	5e-05	0.000232075	hypothetical protein
gene:CC77DRAFT_1031145	1.59041	0.601731	-1.40221	0.0052	0.0145344	P-loop containing nucleoside triphosphate hydrolase protein
gene:CC77DRAFT_1031526	25.7072	3.3381	-2.94507	5e-05	0.000232075	aquaporin-like protein
gene:CC77DRAFT_1031545	120.073	47.7362	-1.33076	5e-05	0.000232075	NAD(P)-binding protein
gene:CC77DRAFT_1031554	99.7525	38.5729	-1.37076	5e-05	0.000232075	hypothetical protein
gene:CC77DRAFT_1031628	31.3506	14.6651	-1.0961	0.00015	0.000637332	hypothetical protein
gene:CC77DRAFT_1031800	3.90791	1.60103	-1.2874	0.00645	0.0174947	hypothetical protein
gene:CC77DRAFT_1031801	157.7	71.7865	-1.1354	5e-05	0.000232075	hypothetical protein
gene:CC77DRAFT_1031932	120.264	49.2722	-1.28736	5e-05	0.000232075	PIG-P-domain-containing protein
gene:CC77DRAFT_1032222	41.109	17.2422	-1.25351	5e-05	0.000232075	alpha/beta-hydrolase
gene:CC77DRAFT_1032226	6.06007	2.74667	-1.14165	0.0027	0.00823157	SET domain-containing protein
gene:CC77DRAFT_1032350	187.334	90.9071	-1.04315	0.0005	0.00187981	fungal-specific transcription factor domain-containing protein
gene:CC77DRAFT_1032367	274.894	25.4903	-3.43086	5e-05	0.000232075	MFS transporter
gene:CC77DRAFT_1032527	1804.7	278.501	-2.696	5e-05	0.000232075	ras-domain-containing protein
gene:CC77DRAFT_1032529	763.835	85.9359	-3.15193	5e-05	0.000232075	glutathione S-transferase II
gene:CC77DRAFT_1032581	141.668	56.3658	-1.32962	5e-05	0.000232075	quinatepermease
gene:CC77DRAFT_1032598	93.8647	16.8233	-2.48012	5e-05	0.000232075	NAD-binding Rossmann fold oxidoreductase family protein
gene:CC77DRAFT_1032784	517.938	78.6044	-2.7201	5e-05	0.000232075	taurine catabolism dioxygenase
gene:CC77DRAFT_1032980	122.25	11.0549	-3.46707	5e-05	0.000232075	general substrate transporter
gene:CC77DRAFT_1033266	472.907	38.1168	-3.63306	5e-05	0.000232075	hypothetical protein
gene:CC77DRAFT_1033357	52.8427	20.1371	-1.39185	5e-05	0.000232075	long-chain-fatty-acid-CoA ligase1
gene:CC77DRAFT_1033481	29.3139	10.2325	-1.51842	5e-05	0.000232075	hypothetical protein
gene:CC77DRAFT_1033772	11.7372	5.61796	-1.06296	0.0006	0.00221044	hypothetical protein
gene:CC77DRAFT_1033834	103.422	50.0416	-1.04734	5e-05	0.000232075	hypothetical protein
gene:CC77DRAFT_1034023	48.1343	12.1915	-1.98119	5e-05	0.000232075	hypothetical protein
gene:CC77DRAFT_1034157	5.33947	2.34718	-1.18577	0.00445	0.0127032	hypothetical protein
gene:CC77DRAFT_1034292	2.64817	0.841794	-1.65346	0.00335	0.0099293	hypothetical protein
gene:CC77DRAFT_1034395	20.6822	3.30243	-2.64679	5e-05	0.000232075	2-nitropropane dioxygenase precursor
gene:CC77DRAFT_1034443	7.48866	3.26007	-1.1998	0.0001	0.000441963	hypothetical protein
gene:CC77DRAFT_1034463	108.613	22.4588	-2.27385	5e-05	0.000232075	Clavaminate synthase-like protein
gene:CC77DRAFT_1034645	1.3622	0.670245	-1.02318	0.0138	0.0338139	hypothetical protein
gene:CC77DRAFT_1034729	2.65634	1.18223	-1.16793	0.0143	0.0348104	hypothetical protein
gene:CC77DRAFT_1034731	14.0657	5.61724	-1.32425	5e-05	0.000232075	hypothetical protein
gene:CC77DRAFT_1034894	89.67	40.444	-1.1487	5e-05	0.000232075	acyl-protein thioesterase1
gene:CC77DRAFT_1034899	28.702	11.5785	-1.3097	5e-05	0.000232075	hypothetical protein
gene:CC77DRAFT_1034988	12.5237	3.14557	-1.99327	5e-05	0.000232075	short chain dehydrogenase/reductase-like protein
gene:CC77DRAFT_1035354	1.26863	0.251263	-2.336	0.00295	0.00887975	alpha/beta-hydrolase
gene:CC77DRAFT_1035373	3.13449	1.10144	-1.50884	0.0003	0.00118817	hypothetical protein
gene:CC77DRAFT_1035740	6.86769	2.98051	-1.20426	0.00135	0.00452222	hypothetical protein
gene:CC77DRAFT_1035755	93.1715	46.3238	-1.00813	0.0002	0.000827564	hypothetical protein
gene:CC77DRAFT_1035789	46.6042	8.93666	-2.38265	5e-05	0.000232075	MFS general substrate transporter
gene:CC77DRAFT_1035863	9.41683	1.62054	-2.53877	5e-05	0.000232075	pectinlyase-like protein
gene:CC77DRAFT_1036155	368.127	80.5957	-2.19143	5e-05	0.000232075	hypothetical protein
gene:CC77DRAFT_1036197	9.66981	4.65148	-1.05579	5e-05	0.000232075	hypothetical protein
gene:CC77DRAFT_1036398	186.442	29.8272	-2.64403	5e-05	0.000232075	hypothetical protein
gene:CC77DRAFT_1036489	2.03708	0.360809	-2.4972	0.00065	0.00237123	heme-dependent catalase
gene:CC77DRAFT_1036606	4.32985	0.752544	-2.52447	5e-05	0.000232075	FAD/NAD(P)-binding domain-containing protein
gene:CC77DRAFT_1036704	5.79749	2.69686	-1.10415	0.0007	0.0025368	glycoside hydrolase
gene:CC77DRAFT_1036997	54.4908	27.0149	-1.01226	5e-05	0.000232075	regucalcin
gene:CC77DRAFT_1037158	884.888	253.255	-1.80491	5e-05	0.000232075	hypothetical protein
gene:CC77DRAFT_1037186	15.076	1.10015	-3.77648	5e-05	0.000232075	FAD/NAD(P)-binding domain-containing protein
gene:CC77DRAFT_1037774	48.1147	18.126	-1.40842	5e-05	0.000232075	aromatic compound dioxygenase
gene:CC77DRAFT_1038717	1211.15	137.767	-3.13606	5e-05	0.000232075	taurine catabolism dioxygenase
gene:CC77DRAFT_1039315	80.3767	30.4586	-1.39993	5e-05	0.000232075	Metallo-dependent phosphatase
gene:CC77DRAFT_1039719	153.331	43.7283	-1.81001	5e-05	0.000232075	S-glutathione dehydrogenase
gene:CC77DRAFT_1039993	8.72346	2.02659	-2.10585	5e-05	0.000232075	hypothetical protein
gene:CC77DRAFT_1040128	27.433	5.99543	-2.19397	5e-05	0.000232075	hypothetical protein
gene:CC77DRAFT_1040447	16.3776	1.42577	-3.52191	5e-05	0.000232075	extracellular metalloprotease precursor
gene:CC77DRAFT_1041903	93.9559	17.829	-2.39776	5e-05	0.000232075	hypothetical protein
gene:CC77DRAFT_1042367	63.3889	28.7694	-1.1397	5e-05	0.000232075	hypothetical protein
gene:CC77DRAFT_1042505	158.526	57.1628	-1.47158	5e-05	0.000232075	phospholipaseD/nuclease
gene:CC77DRAFT_1042521	100.918	43.0878	-1.22783	5e-05	0.000232075	hypothetical protein
gene:CC77DRAFT_1043108	150.035	18.3354	-3.0326	5e-05	0.000232075	alcohol dehydrogenase
gene:CC77DRAFT_1043230	175.981	28.9255	-2.605	0.00015	0.000637332	hypothetical protein
gene:CC77DRAFT_1043614	21.6278	1.99782	-3.43639	5e-05	0.000232075	hypothetical protein
gene:CC77DRAFT_1044062	36.3436	8.63601	-2.07327	5e-05	0.000232075	NAD(P)-binding protein
gene:CC77DRAFT_1044102	11.0415	5.41328	-1.02836	5e-05	0.000232075	hypothetical protein
gene:CC77DRAFT_1044281	111.658	19.367	-2.52742	5e-05	0.000232075	hypothetical protein
gene:CC77DRAFT_1044312	12.2166	1.44598	-3.07873	5e-05	0.000232075	zinc finger protein
gene:CC77DRAFT_1044345	12.73	6.01042	-1.0827	0.0004	0.00153873	hypothetical protein
gene:CC77DRAFT_1044441	116.969	13.162	-3.15167	5e-05	0.000232075	maltosepermease MAL61
gene:CC77DRAFT_1044593	31.1558	8.11081	-1.94158	5e-05	0.000232075	alpha/beta-hydrolase
gene:CC77DRAFT_1044802	10.4036	3.17033	-1.71438	5e-05	0.000232075	cellulose-binding protein
gene:CC77DRAFT_1044985	5.74021	2.44083	-1.23373	0.0001	0.000441963	hypothetical protein
gene:CC77DRAFT_1045072	22.5988	4.71493	-2.26094	5e-05	0.000232075	amine oxidase catalytic domain-containing protein
gene:CC77DRAFT_1045152	11.9668	0.973213	-3.62014	5e-05	0.000232075	hypothetical protein
gene:CC77DRAFT_1045216	3.37704	0.935077	-1.8526	0.02115	0.048364	Zn-dependent exopeptidase
gene:CC77DRAFT_1045423	12.6321	5.34461	-1.24093	5e-05	0.000232075	hypothetical protein
gene:CC77DRAFT_1045619	22.5593	5.16925	-2.12569	5e-05	0.000232075	hippurate hydrolase
gene:CC77DRAFT_1045876	5.83015	0.571719	-3.35016	0.00045	0.00171092	NAD(P)-binding protein
gene:CC77DRAFT_1045895	23.3464	7.03477	-1.73063	5e-05	0.000232075	hypothetical protein
gene:CC77DRAFT_1046843	276.903	3.32122	-6.38152	5e-05	0.000232075	hypothetical protein
gene:CC77DRAFT_1046896	29.7329	12.3629	-1.26605	5e-05	0.000232075	hypothetical protein
gene:CC77DRAFT_1046953	27.2273	8.52283	-1.67565	5e-05	0.000232075	NAD(P)-binding protein
gene:CC77DRAFT_1046993	3.11474	0.740426	-2.07269	5e-05	0.000232075	hypothetical protein
gene:CC77DRAFT_1047049	23.9325	7.81272	-1.61507	5e-05	0.000232075	TBCC-domain-containing protein
gene:CC77DRAFT_1047060	5.50099	2.63726	-1.06065	0.0018	0.00581342	hypothetical protein
gene:CC77DRAFT_1047406	15.7326	1.04995	-3.90537	5e-05	0.000232075	hypothetical protein
gene:CC77DRAFT_1047699	9.77449	2.68586	-1.86363	0.0192	0.0446377	hypothetical protein
gene:CC77DRAFT_1048500	7.71707	2.82705	-1.44876	5e-05	0.000232075	hypothetical protein
gene:CC77DRAFT_1048811	13.625	6.45528	-1.07771	0.01305	0.032218	phosphoglycerate mutase-like protein
gene:CC77DRAFT_1049357	3552.65	845.629	-2.0708	5e-05	0.000232075	hypothetical protein
gene:CC77DRAFT_1049385	24.8943	11.9718	-1.05617	5e-05	0.000232075	alpha/beta-hydrolase
gene:CC77DRAFT_1049889	12.4014	3.79494	-1.70835	5e-05	0.000232075	hypothetical protein
gene:CC77DRAFT_1050117	255.84	81.8849	-1.64357	5e-05	0.000232075	manganese and iron superoxide dismutase
gene:CC77DRAFT_1050419	1.43469	0.672081	-1.09404	0.01055	0.0267995	hypothetical protein
gene:CC77DRAFT_1050574	142.993	44.9033	-1.67105	5e-05	0.000232075	glutamate-cysteineligase
gene:CC77DRAFT_1050991	1.23351	0.245632	-2.32819	0.0016	0.00523709	sugar carrier protein A
gene:CC77DRAFT_1051184	1.45811	0.571003	-1.35253	0.01475	0.0357559	Cloroperoxidase
gene:CC77DRAFT_1051489	215.951	29.9832	-2.84848	5e-05	0.000232075	GroES-like protein
gene:CC77DRAFT_105181	27.7378	11.923	-1.21811	5e-05	0.000232075	hypothetical protein
gene:CC77DRAFT_1052072	7.73128	3.57957	-1.11092	0.005	0.0140619	hypothetical protein
gene:CC77DRAFT_1052483	56.1371	7.00173	-3.00317	5e-05	0.000232075	histidinepermease
gene:CC77DRAFT_1052613	4.49934	0.737465	-2.60907	0.00125	0.00422927	hypothetical protein
gene:CC77DRAFT_1053299	4.539	1.95521	-1.21505	0.01765	0.04158	hypothetical protein
gene:CC77DRAFT_1053622	5.86549	2.71818	-1.10961	0.00015	0.000637332	hypothetical protein
gene:CC77DRAFT_1053781	9.42944	3.56382	-1.40375	0.00015	0.000637332	hypothetical protein
gene:CC77DRAFT_1054005	2.16685	0.306706	-2.82067	0.0003	0.00118817	hypothetical protein
gene:CC77DRAFT_1054477	88.7391	29.9787	-1.56563	5e-05	0.000232075	GroES-like protein
gene:CC77DRAFT_1054482	3.56872	1.73485	-1.0406	0.01545	0.0371426	short-chain dehydrogenase
gene:CC77DRAFT_1055166	10.4186	3.86621	-1.43017	5e-05	0.000232075	HET-domain-containing protein
gene:CC77DRAFT_1055678	4.7785	2.07154	-1.20586	0.0001	0.000441963	amidase
gene:CC77DRAFT_105568	8.67686	3.98943	-1.12099	5e-05	0.000232075	polyphosphoinositide phosphatase
gene:CC77DRAFT_1055711	6.66736	2.95375	-1.17457	0.0001	0.000441963	hypothetical protein
gene:CC77DRAFT_1055862	90.3154	43.0301	-1.06963	5e-05	0.000232075	aspartyl-tRNA synthetase
gene:CC77DRAFT_1055875	234.152	50.1457	-2.22325	5e-05	0.000232075	NIPSNAP-domain-containing protein
gene:CC77DRAFT_1055886	26.7834	11.0278	-1.28019	0.0034	0.0100547	hypothetical protein
gene:CC77DRAFT_1055907	8.75649	1.16609	-2.90867	5e-05	0.000232075	cytochrome P45046A1
gene:CC77DRAFT_1056072	1490.9	292.508	-2.34964	5e-05	0.000232075	glyoxylate pathway regulator
gene:CC77DRAFT_1056077	3784.94	729.026	-2.37623	0.01325	0.0326346	high affinity nitrate transporter NrtB
gene:CC77DRAFT_1056234	41.9429	20.7048	-1.01846	5e-05	0.000232075	hypothetical protein
gene:CC77DRAFT_1056269	16.2924	4.82956	-1.75423	5e-05	0.000232075	hypothetical protein
gene:CC77DRAFT_1056307	33.1903	9.98956	-1.73227	5e-05	0.000232075	FAD/NAD(P)-binding domain-containing protein
gene:CC77DRAFT_1056326	176.794	73.919	-1.25805	5e-05	0.000232075	hypothetical protein
gene:CC77DRAFT_1056359	425.02	69.1477	-2.61978	5e-05	0.000232075	Ldomain-like protein
gene:CC77DRAFT_1056456	17.0798	6.53872	-1.38521	5e-05	0.000232075	allantoatepermease
gene:CC77DRAFT_1056661	1.69193	0.732548	-1.20768	0.00935	0.0241565	MFS general substrate transporter
gene:CC77DRAFT_1056681	14.1559	6.20172	-1.19066	5e-05	0.000232075	hypothetical protein
gene:CC77DRAFT_1056748	824.967	50.9239	-4.01792	5e-05	0.000232075	hypothetical protein
gene:CC77DRAFT_1056768	5.62554	1.82476	-1.62429	0.00025	0.00101358	hypothetical protein
gene:CC77DRAFT_1056777	96.1798	21.8193	-2.14013	5e-05	0.000232075	malatesynthase
gene:CC77DRAFT_1056850	5.73354	1.50596	-1.92875	5e-05	0.000232075	MFS general substrate transporter
gene:CC77DRAFT_1056928	2.1864	0.803502	-1.44418	0.0015	0.00494697	hypothetical protein
gene:CC77DRAFT_1056951	8.78951	2.6437	-1.73322	5e-05	0.000232075	hypothetical protein
gene:CC77DRAFT_1057041	97.7655	46.9858	-1.0571	5e-05	0.000232075	PLP-dependent transferase
gene:CC77DRAFT_1057067	51.7889	8.79292	-2.55823	5e-05	0.000232075	hypothetical protein
gene:CC77DRAFT_1057108	579.68	170.006	-1.76967	5e-05	0.000232075	hypothetical protein
gene:CC77DRAFT_1057147	7.40532	3.42885	-1.11084	0.00105	0.00362898	hypothetical protein
gene:CC77DRAFT_1057153	26.2379	6.60368	-1.99031	5e-05	0.000232075	alkaline phosphatase-like protein
gene:CC77DRAFT_1057244	172.289	53.9461	-1.67524	5e-05	0.000232075	dienelactone hydrolase family protein
gene:CC77DRAFT_1057310	18.3939	3.84723	-2.25733	0.0007	0.0025368	hypothetical protein
gene:CC77DRAFT_1057320	23.4993	8.91641	-1.39808	5e-05	0.000232075	hypothetical protein
gene:CC77DRAFT_1057402	4.0235	1.1212	-1.84341	5e-05	0.000232075	FAD-binding domain-containing protein
gene:CC77DRAFT_1057480	14.2109	6.63122	-1.09965	0.0001	0.000441963	hypothetical protein
gene:CC77DRAFT_1057766	227.922	57.9195	-1.97642	5e-05	0.000232075	glutamate decarboxylase
gene:CC77DRAFT_1057809	19.0849	8.19152	-1.22022	0.0004	0.00153873	hypothetical protein
gene:CC77DRAFT_1057879	17.4612	5.69178	-1.6172	5e-05	0.000232075	hypothetical protein
gene:CC77DRAFT_1057990	87.3605	36.3246	-1.26604	5e-05	0.000232075	streptomycin biosynthesis protein StrI
gene:CC77DRAFT_1058011	8.22442	1.20935	-2.76568	0.0015	0.00494697	hypothetical protein
gene:CC77DRAFT_1058055	131.433	64.4339	-1.02843	5e-05	0.000232075	hypothetical protein
gene:CC77DRAFT_1058226	1728.21	482.854	-1.83962	5e-05	0.000232075	hypothetical protein
gene:CC77DRAFT_1058240	343.026	140.378	-1.289	5e-05	0.000232075	catabolite repression element A
gene:CC77DRAFT_1058398	122.238	45.5707	-1.42351	5e-05	0.000232075	cystathionine beta-lyase
gene:CC77DRAFT_1058434	2539.76	412.812	-2.62113	5e-05	0.000232075	hypothetical protein
gene:CC77DRAFT_1058439	16196.5	7554.14	-1.10034	5e-05	0.000232075	hypothetical protein
gene:CC77DRAFT_1058489	9.9962	4.57697	-1.12699	0.0001	0.000441963	tRNA pseudouridine synthase B
gene:CC77DRAFT_1058611	31.3775	13.273	-1.24124	5e-05	0.000232075	glycosidehydrolase
gene:CC77DRAFT_1058773	25.4509	7.86687	-1.69385	5e-05	0.000232075	CoA-transferase family III
gene:CC77DRAFT_1059006	95.5575	32.5186	-1.5551	5e-05	0.000232075	hypothetical protein
gene:CC77DRAFT_1059060	561.127	175.526	-1.67664	5e-05	0.000232075	carbonic anhydrase
gene:CC77DRAFT_1059098	10.0246	3.20009	-1.64736	5e-05	0.000232075	hypothetical protein
gene:CC77DRAFT_1059104	3.02597	1.25512	-1.26958	0.00105	0.00362898	hypothetical protein
gene:CC77DRAFT_1059334	3.48354	0.773921	-2.17029	0.0048	0.0135578	PEBP-like protein
gene:CC77DRAFT_1059370	10.5861	3.88585	-1.44588	5e-05	0.000232075	MFS general substrate transporter
gene:CC77DRAFT_1059517	1.74163	0.559251	-1.63887	0.00625	0.0170407	hypothetical protein
gene:CC77DRAFT_1059542	7.28778	1.64212	-2.14992	5e-05	0.000232075	hypothetical protein
gene:CC77DRAFT_1059622	12.3415	5.17556	-1.25374	5e-05	0.000232075	hypothetical protein
gene:CC77DRAFT_1059661	1211.14	261.781	-2.20993	0.0001	0.000441963	ABC-type Fe3+ transport system
gene:CC77DRAFT_1059673	1.86167	0.821333	-1.18056	0.0037	0.0108103	hypothetical protein
gene:CC77DRAFT_1059840	104.388	46.4112	-1.16941	5e-05	0.000232075	translation machinery-associated protein 20
gene:CC77DRAFT_1059918	17.903	3.91869	-2.19175	5e-05	0.000232075	long-chain fatty acid transporter-like protein
gene:CC77DRAFT_1059994	4.68199	1.26919	-1.88322	0.00935	0.0241565	NAD(P)-binding protein
gene:CC77DRAFT_1060009	55.5264	26.308	-1.07767	0.00085	0.0030023	hypothetical protein
gene:CC77DRAFT_1060033	112.745	5.56257	-4.34117	5e-05	0.000232075	hypothetical protein
gene:CC77DRAFT_1060154	13.0239	5.83024	-1.15953	5e-05	0.000232075	Di-coppercentre-containingprotein
gene:CC77DRAFT_1060296	3.27511	1.38132	-1.2455	0.022	0.0498819	hypothetical protein
gene:CC77DRAFT_1060480	196.053	19.6962	-3.31525	5e-05	0.000232075	hypothetical protein
gene:CC77DRAFT_1060561	124.55	43.6682	-1.51207	5e-05	0.000232075	hypothetical protein
gene:CC77DRAFT_1060790	218.37	101.161	-1.11012	5e-05	0.000232075	cytochrome P450
gene:CC77DRAFT_1060865	223.8	37.5406	-2.57568	5e-05	0.000232075	hypothetical protein
gene:CC77DRAFT_1061011	10.2903	4.55826	-1.17474	0.0005	0.00187981	GroES-like protein
gene:CC77DRAFT_1061033	2.36126	1.01295	-1.22099	0.00865	0.0225994	hypothetical protein
gene:CC77DRAFT_1061131	56.2369	24.9463	-1.17269	5e-05	0.000232075	cysteine proteinase
gene:CC77DRAFT_1061303	43.8049	13.9268	-1.65323	5e-05	0.000232075	hypothetical protein
gene:CC77DRAFT_1061325	29.8652	0.963573	-4.95393	5e-05	0.000232075	NAD(P)-binding protein
gene:CC77DRAFT_1061356	10.4554	4.03548	-1.37343	0.01135	0.0284786	hypothetical protein
gene:CC77DRAFT_1061445	5.37175	2.59836	-1.04779	0.00055	0.00205155	hypothetical protein
gene:CC77DRAFT_1061502	285.126	44.4983	-2.67978	5e-05	0.000232075	hypothetical protein
gene:CC77DRAFT_1061558	876.178	193.285	-2.1805	5e-05	0.000232075	pyridoxamine 5'-phosphate oxidase
gene:CC77DRAFT_1061589	661.703	202.006	-1.71178	5e-05	0.000232075	hypothetical protein
gene:CC77DRAFT_1061706	5.3192	2.5449	-1.0636	0.0004	0.00153873	alpha-glucuronidase
gene:CC77DRAFT_1061791	2.2162	0.880873	-1.33108	0.00045	0.00171092	hypothetical protein
gene:CC77DRAFT_1061793	37.9435	18.9382	-1.00255	0.0001	0.000441963	hypothetical protein
gene:CC77DRAFT_1061974	66.5744	31.5824	-1.07585	5e-05	0.000232075	hypothetical protein
gene:CC77DRAFT_1062097	52.305	10.1729	-2.36222	5e-05	0.000232075	hypothetical protein
gene:CC77DRAFT_1062101	44.4128	13.473	-1.72091	5e-05	0.000232075	two-component system protein A
gene:CC77DRAFT_1062215	1.75076	0.676052	-1.37277	0.0206	0.0473134	hypothetical protein
gene:CC77DRAFT_1062336	4.18836	1.84271	-1.18455	0.0054	0.0149971	hypothetical protein
gene:CC77DRAFT_1062366	8.4765	4.06194	-1.0613	0.0001	0.000441963	hypothetical protein
gene:CC77DRAFT_1062499	3.73212	1.51632	-1.29942	0.0008	0.00284784	DNA glycosylase
gene:CC77DRAFT_1062505	1.57101	0.223082	-2.81604	0.0036	0.0105447	hypothetical protein
gene:CC77DRAFT_1062570	11.006	4.9804	-1.14395	0.0001	0.000441963	Metallo-dependent hydrolase
gene:CC77DRAFT_1062674	5.49914	2.0936	-1.39322	0.0005	0.00187981	hypothetical protein
gene:CC77DRAFT_1062735	147.471	19.5474	-2.91538	5e-05	0.000232075	alcoholoxidase
gene:CC77DRAFT_1062850	430.071	30.7359	-3.80658	5e-05	0.000232075	hypothetical protein
gene:CC77DRAFT_1062991	3.43175	0.462341	-2.89192	0.00085	0.0030023	Di-coppercentre-containing protein
gene:CC77DRAFT_1063165	89744.6	30871.8	-1.53953	0.0002	0.000827564	hypothetical protein
gene:CC77DRAFT_1063186	267.472	25.073	-3.41518	5e-05	0.000232075	hypothetical protein
gene:CC77DRAFT_1063371	11.0889	5.13996	-1.10929	0.0009	0.00316074	soluble epoxide hydrolase
gene:CC77DRAFT_1063445	46.5779	21.6944	-1.10232	5e-05	0.000232075	WD repeat-containing protein 61
gene:CC77DRAFT_1063757	3.8202	1.18887	-1.68405	5e-05	0.000232075	hypothetical protein
gene:CC77DRAFT_1063881	14.7968	6.11585	-1.27466	5e-05	0.000232075	GroES-like protein
gene:CC77DRAFT_1063927	192.645	58.677	-1.71508	5e-05	0.000232075	C6 transcription factor FacB
gene:CC77DRAFT_1063928	61.6484	30.0253	-1.03789	5e-05	0.000232075	chromatin associated protein KTI12
gene:CC77DRAFT_1064158	95.0555	38.6024	-1.30008	0.01275	0.0315743	hypothetical protein
gene:CC77DRAFT_1064192	54.842	8.24153	-2.7343	5e-05	0.000232075	hypothetical protein
gene:CC77DRAFT_1064255	358.551	39.7645	-3.17262	5e-05	0.000232075	carnitine acetyl transferas-like protein
gene:CC77DRAFT_1064290	7.00427	3.10994	-1.17135	5e-05	0.000232075	hypothetical protein
gene:CC77DRAFT_1064360	5.10189	1.99404	-1.35534	5e-05	0.000232075	TrkH-domain-containing protein
gene:CC77DRAFT_1064494	11.858	4.28311	-1.46913	5e-05	0.000232075	hypothetical protein
gene:CC77DRAFT_1064506	229.112	85.8773	-1.41571	5e-05	0.000232075	ribonuclease III
gene:CC77DRAFT_1064512	1.45387	0.438718	-1.72853	0.0141	0.0344037	hypothetical protein
gene:CC77DRAFT_1064550	10.0424	1.8992	-2.40264	5e-05	0.000232075	hypothetical protein
gene:CC77DRAFT_1064585	5.01821	2.39643	-1.06629	0.0015	0.00494697	general substrate transporter
gene:CC77DRAFT_1064843	160.835	79.1992	-1.02202	5e-05	0.000232075	apses-domain-containing protein
gene:CC77DRAFT_1065064	230.269	108.255	-1.08888	5e-05	0.000232075	hypothetical protein
gene:CC77DRAFT_1065094	15.4669	5.73569	-1.43115	0.01645	0.0391592	hypothetical protein
gene:CC77DRAFT_1065236	37.9786	3.20857	-3.56518	0.0014	0.00465983	hypothetical protein
gene:CC77DRAFT_1065430	9.69161	4.62911	-1.06601	0.0001	0.000441963	hypothetical protein
gene:CC77DRAFT_1065456	87.3256	30.8965	-1.49896	5e-05	0.000232075	hypothetical protein
gene:CC77DRAFT_1065523	195.473	86.7912	-1.17135	0.0033	0.00980614	hypothetical protein
gene:CC77DRAFT_1065569	51.6661	21.0854	-1.29297	0.0009	0.00316074	hypothetical protein
gene:CC77DRAFT_1065593	539.222	110.157	-2.29132	5e-05	0.000232075	sulfate permease2
gene:CC77DRAFT_1065602	16.4555	7.62039	-1.11063	0.0001	0.000441963	hypothetical protein
gene:CC77DRAFT_1065798	8.6259	3.59606	-1.26226	5e-05	0.000232075	ClpP/crotonase
gene:CC77DRAFT_1065802	12.8284	2.22029	-2.53052	5e-05	0.000232075	hypothetical protein
gene:CC77DRAFT_1065869	8.57532	4.17844	-1.03722	0.00315	0.00941396	hypothetical protein
gene:CC77DRAFT_1066075	16.1062	5.59297	-1.52592	5e-05	0.000232075	mannose-6-phosphate isomerase
gene:CC77DRAFT_1066192	13616.3	6658.36	-1.03209	0.012	0.0299441	hypothetical protein
gene:CC77DRAFT_1066255	3.32458	1.18675	-1.48616	0.0003	0.00118817	hypothetical protein
gene:CC77DRAFT_1066544	54.9129	27.1224	-1.01766	5e-05	0.000232075	hypothetical protein
gene:CC77DRAFT_1066598	4.40098	1.38846	-1.66434	0.00015	0.000637332	cytochrome P450
gene:CC77DRAFT_1066775	5.69753	2.46006	-1.21164	0.00025	0.00101358	acetyl-CoA synthetase-like protein
gene:CC77DRAFT_1067150	2.55246	0.893193	-1.51484	0.0047	0.0133222	hypothetical protein
gene:CC77DRAFT_1067195	40.633	19.4532	-1.06264	5e-05	0.000232075	NAD(P)-binding protein
gene:CC77DRAFT_1067442	7.47555	1.22906	-2.60462	5e-05	0.000232075	aldehyde dehydrogenase-like protein
gene:CC77DRAFT_1067533	13.6619	5.32861	-1.35833	5e-05	0.000232075	hypothetical protein
gene:CC77DRAFT_1067544	26.5865	7.6825	-1.79104	5e-05	0.000232075	homogentisate 1,2-dioxygenase
gene:CC77DRAFT_1067622	11.1385	1.948	-2.51549	5e-05	0.000232075	molybdopterin binding oxidoreductase
gene:CC77DRAFT_1067660	90.3419	21.918	-2.04328	5e-05	0.000232075	glyoxylaseI
gene:CC77DRAFT_1068023	39259.4	6427.17	-2.61078	5e-05	0.000232075	hypothetical protein
gene:CC77DRAFT_1068026	50.8656	20.0201	-1.34524	5e-05	0.000232075	putative zinc metalloprotease
gene:CC77DRAFT_1068557	16.0255	6.22189	-1.36494	5e-05	0.000232075	thioredoxin-like protein
gene:CC77DRAFT_1069422	86.931	38.6568	-1.16915	5e-05	0.000232075	aldehy dedehydrogenase-like protein
gene:CC77DRAFT_1070430	33.9271	12.0373	-1.49493	5e-05	0.000232075	hypothetical protein
gene:CC77DRAFT_1072673	47.4398	4.8457	-3.29132	5e-05	0.000232075	acetoin dehydrogenase-like protein
gene:CC77DRAFT_1073084	30.938	11.7896	-1.39187	5e-05	0.000232075	hypothetical protein
gene:CC77DRAFT_1073351	8.62318	3.92	-1.13736	0.00015	0.000637332	hypothetical protein
gene:CC77DRAFT_1073449	31.2118	12.5128	-1.31869	5e-05	0.000232075	hypothetical protein
gene:CC77DRAFT_1073511	4.93942	1.03623	-2.253	5e-05	0.000232075	hypothetical protein
gene:CC77DRAFT_1074915	106.876	48.4375	-1.14174	5e-05	0.000232075	ATP-dependent Clp protease ATP-binding subunit clpX
gene:CC77DRAFT_1074936	34.7122	13.613	-1.35045	5e-05	0.000232075	hypothetical protein
gene:CC77DRAFT_1075240	9.89863	3.80503	-1.37932	5e-05	0.000232075	Hus1-like protein
gene:CC77DRAFT_1076061	33.8707	16.5414	-1.03396	5e-05	0.000232075	hypothetical protein
gene:CC77DRAFT_1077807	24.4133	4.98505	-2.29199	5e-05	0.000232075	urea active transporter
gene:CC77DRAFT_1078945	124.795	61.3978	-1.0233	0.0001	0.000441963	amino acid transporter
gene:CC77DRAFT_1079408	48.5212	23.5529	-1.04271	0.00025	0.00101358	hypothetical protein
gene:CC77DRAFT_1081957	7.23448	3.47275	-1.05881	0.00115	0.00392141	FAD/NAD(P)-binding domain-containing protein
gene:CC77DRAFT_1081963	3.45195	0.364561	-3.24318	0.00115	0.00392141	hypothetical protein
gene:CC77DRAFT_1082022	1219.9	25.9514	-5.55481	5e-05	0.000232075	MFS general substrate transporter
gene:CC77DRAFT_1083026	42.3877	8.31417	-2.35	5e-05	0.000232075	hypothetical protein
gene:CC77DRAFT_1084682	2.57926	0.930667	-1.47062	0.00065	0.00237123	amino acid transporter
gene:CC77DRAFT_1086771	222.429	24.9385	-3.1569	5e-05	0.000232075	MFS general substrate transporter
gene:CC77DRAFT_1087261	1.32984	0.341083	-1.96306	0.0209	0.0479182	ClpP/crotonase
gene:CC77DRAFT_1087827	15.1289	2.74522	-2.46231	5e-05	0.000232075	cytochrome P450
gene:CC77DRAFT_1089665	23.7705	5.98991	-1.98857	5e-05	0.000232075	hypothetical protein
gene:CC77DRAFT_1089671	2.29318	0.689207	-1.73434	5e-05	0.000232075	hypothetical protein
gene:CC77DRAFT_1089826	6.97056	2.46239	-1.50121	0.00015	0.000637332	hypothetical protein
gene:CC77DRAFT_1090174	6.39343	0.294783	-4.43886	0.00015	0.000637332	hypothetical protein
gene:CC77DRAFT_1090384	17.9442	7.09887	-1.33786	5e-05	0.000232075	glycoside hydrolase
gene:CC77DRAFT_1090393	38.2225	17.6228	-1.11698	0.00015	0.000637332	hypothetical protein
gene:CC77DRAFT_1090553	25.3862	3.52454	-2.84854	5e-05	0.000232075	hypothetical protein
gene:CC77DRAFT_1090703	138.871	24.9288	-2.47786	5e-05	0.000232075	hypothetical protein
gene:CC77DRAFT_1091473	50.3045	19.983	-1.33191	5e-05	0.000232075	hypothetical protein
gene:CC77DRAFT_1091661	3.26942	0.873921	-1.90346	0.00165	0.0053822	hypothetical protein
gene:CC77DRAFT_1091793	1059.5	458.223	-1.20927	5e-05	0.000232075	hypothetical protein
gene:CC77DRAFT_1091889	33.8526	16.5439	-1.03297	5e-05	0.000232075	hypothetical protein
gene:CC77DRAFT_1091966	23.0853	10.4189	-1.14777	5e-05	0.000232075	glutamyl-tRNA amido transferas-like protein
gene:CC77DRAFT_1092483	1.85119	0.507109	-1.86809	0.01485	0.035965	hypothetical protein
gene:CC77DRAFT_1092526	33.3808	6.37339	-2.38888	5e-05	0.000232075	hypothetical protein
gene:CC77DRAFT_1092551	1506.73	90.8735	-4.05142	0.00065	0.00237123	hypothetical protein
gene:CC77DRAFT_1092557	29.4305	12.5557	-1.22896	5e-05	0.000232075	hypothetical protein
gene:CC77DRAFT_1092702	813.428	221.874	-1.87427	5e-05	0.000232075	hypothetical protein
gene:CC77DRAFT_1093177	5.56747	1.58881	-1.80907	5e-05	0.000232075	hypothetical protein
gene:CC77DRAFT_1093588	222.048	90.7383	-1.29109	5e-05	0.000232075	2, 3 cyclic phosphodiesterase
gene:CC77DRAFT_1093611	10.0831	3.24568	-1.63535	0.00015	0.000637332	hypothetical protein
gene:CC77DRAFT_1093742	7.8032	3.50459	-1.15482	5e-05	0.000232075	hypothetical protein
gene:CC77DRAFT_1094298	3.85986	1.22326	-1.65781	0.0005	0.00187981	hypothetical protein
gene:CC77DRAFT_1094646	4.65789	1.92155	-1.27741	0.0001	0.000441963	hypothetical protein
gene:CC77DRAFT_1094704	1.61666	0.432561	-1.90205	0.01745	0.0411552	hypothetical protein
gene:CC77DRAFT_1094887	3.58113	1.7517	-1.03166	0.00475	0.0134384	NADP-dependent mannitolde hydrogenase
gene:CC77DRAFT_1095137	3.54532	1.0233	-1.79268	0.00055	0.00205155	phytanoyl-CoA dioxygenase family protein
gene:CC77DRAFT_1095303	25.9303	9.50599	-1.44773	5e-05	0.000232075	isotrichodermin C-15 hydroxylase
gene:CC77DRAFT_1095330	6.3226	2.98547	-1.08256	0.00465	0.013202	hypothetical protein
gene:CC77DRAFT_1095549	11.5239	4.14331	-1.47577	5e-05	0.000232075	short-chain dehydrogenase/reductase-like protein SDR
gene:CC77DRAFT_1095859	148.087	33.7354	-2.13412	5e-05	0.000232075	phospholipaseD/nuclease
gene:CC77DRAFT_1096282	348.659	22.6617	-3.94349	5e-05	0.000232075	hypothetical protein
gene:CC77DRAFT_1096533	1.65871	0.497064	-1.73856	0.00255	0.00784061	integral membrane protein
gene:CC77DRAFT_1096792	5.95091	2.36086	-1.3338	0.0001	0.000441963	hypothetical protein
gene:CC77DRAFT_1096817	1.79673	0.388547	-2.20921	0.00085	0.0030023	Cloroperoxidase
gene:CC77DRAFT_1096856	119.964	28.8861	-2.05415	5e-05	0.000232075	3-oxo-5-alpha-steroid4-dehydrogenase
gene:CC77DRAFT_1097517	174.51	54.3877	-1.68196	5e-05	0.000232075	acetamidase
gene:CC77DRAFT_1097602	5.15931	2.4907	-1.05063	0.0021	0.00663666	FAD-binding domain-containing protein
gene:CC77DRAFT_1097700	255.084	34.5107	-2.88586	5e-05	0.000232075	alcoholoxidase
gene:CC77DRAFT_1097708	5.09288	1.98661	-1.35817	0.0001	0.000441963	beta-glucosidase
gene:CC77DRAFT_1097923	1.22395	0.434598	-1.49379	0.0015	0.00494697	beta-glucosidase-like protein
gene:CC77DRAFT_1098129	47.7155	10.2919	-2.21296	5e-05	0.000232075	phenyl acetyl-CoA ligase-like protein
gene:CC77DRAFT_1098224	21.8291	7.10413	-1.61953	5e-05	0.000232075	hypothetical protein
gene:CC77DRAFT_1098274	2.24256	0.562354	-1.99559	0.017	0.040221	hypothetical protein
gene:CC77DRAFT_1098590	39.5372	5.66049	-2.80421	5e-05	0.000232075	antibiotic biosynthesis monooxygenase-like protein
gene:CC77DRAFT_1098598	34.7469	14.8101	-1.2303	5e-05	0.000232075	NAD(P)-binding protein
gene:CC77DRAFT_1098615	6.22587	1.97764	-1.65449	5e-05	0.000232075	hypothetical protein
gene:CC77DRAFT_1099295	769.403	174.375	-2.14155	5e-05	0.000232075	DUF1960-domain-containing protein
gene:CC77DRAFT_1099313	5.06507	0.821264	-2.62466	5e-05	0.000232075	GroES-like protein
gene:CC77DRAFT_1099412	13.5607	4.81111	-1.49499	0.0013	0.00437859	hypothetical protein
gene:CC77DRAFT_1099483	6.73762	1.68932	-1.9958	5e-05	0.000232075	hypothetical protein
gene:CC77DRAFT_1099551	16.5394	7.95078	-1.05674	0.00015	0.000637332	amidase
gene:CC77DRAFT_1099663	59.2813	20.9331	-1.5018	5e-05	0.000232075	Sulfide:quinone oxidoreductase mitochondrial precursor
gene:CC77DRAFT_1099988	4.38398	1.57476	-1.47711	0.00015	0.000637332	hypothetical protein
gene:CC77DRAFT_1100032	70.311	23.6451	-1.57221	5e-05	0.000232075	UPF0047-domain-containing protein
gene:CC77DRAFT_1100036	251.355	51.3706	-2.29071	5e-05	0.000232075	MFS general substrate transporter
gene:CC77DRAFT_1100307	23.0583	6.89994	-1.74063	5e-05	0.000232075	hypothetical protein
gene:CC77DRAFT_1100402	18.0401	8.27072	-1.12513	0.0003	0.00118817	2-hydroxychromene-2-carboxylate isomeras-like protein
gene:CC77DRAFT_1100468	98.1731	49.07	-1.00048	0.00015	0.000637332	hypothetical protein
gene:CC77DRAFT_1100796	5.14136	1.7492	-1.55545	5e-05	0.000232075	alpha-glucosidase-like protein
gene:CC77DRAFT_1100813	2.49968	0.276117	-3.17839	0.00455	0.0129532	NAD(P)-binding protein
gene:CC77DRAFT_1100819	1.55486	0.347556	-2.16146	0.0003	0.00118817	hypothetical protein
gene:CC77DRAFT_1100901	2.56673	1.00728	-1.34947	0.0043	0.012339	hypothetical protein
gene:CC77DRAFT_116699	2.24024	0.355298	-2.65655	0.0031	0.00928578	hypothetical protein
gene:CC77DRAFT_118374	37.0424	16.2364	-1.18995	5e-05	0.000232075	solute carrier family 7 protein
gene:CC77DRAFT_118977	27.4149	11.5911	-1.24195	5e-05	0.000232075	DUF1000-domain-containing protein
gene:CC77DRAFT_119490	4.36215	0.661669	-2.72085	5e-05	0.000232075	hypothetical protein
gene:CC77DRAFT_121834	57.921	25.9622	-1.15767	0.0002	0.000827564	GroES-like protein
gene:CC77DRAFT_128782	22.3835	11.1634	-1.00365	0.001	0.00347456	hypothetical protein
gene:CC77DRAFT_131833	3.9785	0.627998	-2.66339	5e-05	0.000232075	hypothetical protein
gene:CC77DRAFT_132578	34.4866	4.04501	-3.09182	5e-05	0.000232075	zinc finger protein OZF
gene:CC77DRAFT_133112	47.4299	23.3037	-1.02524	5e-05	0.000232075	short chain dehydrogenase/reductase family protein-like protein
gene:CC77DRAFT_134151	9.90171	2.23341	-2.14843	5e-05	0.000232075	putative caffeine resistance protei n5
gene:CC77DRAFT_135562	36.3856	4.73863	-2.94083	5e-05	0.000232075	hypothetical protein
gene:CC77DRAFT_143328	2.03392	0.426214	-2.25461	0.00225	0.00703201	hypothetical protein
gene:CC77DRAFT_144136	21.7183	9.81705	-1.14555	0.00025	0.00101358	hypothetical protein
gene:CC77DRAFT_14484	10.9365	4.78299	-1.19317	0.0002	0.000827564	hypothetical protein
gene:CC77DRAFT_15	1042.11	4.84631	-7.74841	5e-05	0.000232075	hypothetical protein
gene:CC77DRAFT_151260	4.05928	1.6303	-1.31609	0.00685	0.0184361	hypothetical protein
gene:CC77DRAFT_155770	886.592	307.729	-1.52661	0.00275	0.00835718	histidinepermease
gene:CC77DRAFT_156698	3.99028	1.4082	-1.50264	0.00035	0.00136448	hypothetical protein
gene:CC77DRAFT_157727	120.234	41.6352	-1.52997	5e-05	0.000232075	hypothetical protein
gene:CC77DRAFT_161979	8.34446	3.4887	-1.25813	0.00015	0.000637332	NAD(P)-binding protein
gene:CC77DRAFT_162771	41.5654	13.3236	-1.6414	5e-05	0.000232075	NAD(P)-binding protein
gene:CC77DRAFT_164847	348.27	168.266	-1.04947	5e-05	0.000232075	hypothetical protein
gene:CC77DRAFT_164856	248.835	119.316	-1.06041	5e-05	0.000232075	Hog1-like MAP kinase protein
gene:CC77DRAFT_166713	23.6799	3.01715	-2.9724	5e-05	0.000232075	S-adenosyl-L-methionine-dependent methyltransferase
gene:CC77DRAFT_167838	227.431	54.2818	-2.06689	5e-05	0.000232075	hypothetical protein
gene:CC77DRAFT_168236	1.82321	0.407843	-2.16039	0.0002	0.000827564	hypothetical protein
gene:CC77DRAFT_168964	126.165	35.3602	-1.83511	5e-05	0.000232075	hypothetical protein
gene:CC77DRAFT_169288	18.4429	6.61383	-1.4795	5e-05	0.000232075	quinatepermease
gene:CC77DRAFT_169314	8.96535	1.04115	-3.10619	0.00635	0.0172683	hypothetical protein
gene:CC77DRAFT_176232	32.3562	14.7218	-1.13609	5e-05	0.000232075	hypothetical protein
gene:CC77DRAFT_176262	540.412	82.0126	-2.72014	5e-05	0.000232075	NAD(P)-binding protein
gene:CC77DRAFT_176278	47.3052	20.4291	-1.21137	0.00495	0.0139476	polyketide synthase PksB
gene:CC77DRAFT_177717	1.41562	0.327026	-2.11395	0.00295	0.00887975	hypothetical protein
gene:CC77DRAFT_177925	9.9731	2.75977	-1.85349	5e-05	0.000232075	hypothetical protein
gene:CC77DRAFT_178020	15.7264	4.96617	-1.66299	5e-05	0.000232075	hypothetical protein
gene:CC77DRAFT_178498	19.696	1.39638	-3.81814	5e-05	0.000232075	hypothetical protein
gene:CC77DRAFT_178534	95.2257	41.1664	-1.20988	5e-05	0.000232075	alpha/beta-hydrolase
gene:CC77DRAFT_178583	5.91016	2.5243	-1.22731	0.00145	0.00480787	hypothetical protein
gene:CC77DRAFT_180620	12.7518	5.1371	-1.31168	5e-05	0.000232075	Na(+)/H(+)antiporter2
gene:CC77DRAFT_181307	10.6796	2.68892	-1.98975	5e-05	0.000232075	NAD(P)-binding protein
gene:CC77DRAFT_181318	10.7879	4.91752	-1.13341	5e-05	0.000232075	hypothetical protein
gene:CC77DRAFT_189442	97.0068	25.4091	-1.93274	5e-05	0.000232075	MFS general substrate transporter
gene:CC77DRAFT_191201	4.58002	1.64645	-1.476	0.00075	0.00269001	hypothetical protein
gene:CC77DRAFT_191434	264.93	109.843	-1.27017	5e-05	0.000232075	hypothetical protein
gene:CC77DRAFT_191785	81.6025	16.6883	-2.28978	5e-05	0.000232075	hypothetical protein
gene:CC77DRAFT_191810	305.146	59.7484	-2.35252	5e-05	0.000232075	hypothetical protein
gene:CC77DRAFT_192219	82.8545	35.6879	-1.21515	5e-05	0.000232075	alpha/beta-hydrolase
gene:CC77DRAFT_198968	8.95751	4.12202	-1.11974	0.00025	0.00101358	hypothetical protein
gene:CC77DRAFT_199019	2.81607	0.776945	-1.8578	5e-05	0.000232075	six-hairpinglycosidase
gene:CC77DRAFT_199358	14.6718	4.36815	-1.74795	5e-05	0.000232075	hypothetical protein
gene:CC77DRAFT_201126	4.67983	1.42315	-1.71736	0.0016	0.00523709	Isochorismatase hydrolase
gene:CC77DRAFT_201436	9.84734	2.86392	-1.78174	5e-05	0.000232075	hypothetical protein
gene:CC77DRAFT_201437	32.4992	11.5716	-1.48981	5e-05	0.000232075	sedoheptulose-1,7-bisphosphatase
gene:CC77DRAFT_201495	79.5741	27.3403	-1.54127	5e-05	0.000232075	carbon-nitrogen hydrolase
gene:CC77DRAFT_202654	63.0255	12.5048	-2.33345	5e-05	0.000232075	arylsulfatase precursor
gene:CC77DRAFT_203013	1.84132	0.426511	-2.11008	0.0042	0.012072	hypothetical protein
gene:CC77DRAFT_204110	22.1928	7.98181	-1.4753	5e-05	0.000232075	hypothetical protein
gene:CC77DRAFT_206467	20.2001	1.92901	-3.38843	5e-05	0.000232075	pyridoxal phosphate-dependent enzyme, beta subunit
gene:CC77DRAFT_206865	3.33959	0.293023	-3.51058	0.00475	0.0134384	putative membrane protein
gene:CC77DRAFT_210843	57.6287	27.7877	-1.05234	0.00035	0.00136448	hypothetical protein
gene:CC77DRAFT_210867	6.70989	2.15018	-1.64183	0.0001	0.000441963	3-oxoacyl-reductase
gene:CC77DRAFT_211557	15.1491	5.91835	-1.35596	5e-05	0.000232075	NAD(P)-binding protein
gene:CC77DRAFT_211961	17.7807	6.76398	-1.39437	5e-05	0.000232075	glycoside hydrolase
gene:CC77DRAFT_212356	262.967	82.7765	-1.66759	5e-05	0.000232075	Endosulfine-domain-containing protein
gene:CC77DRAFT_212936	2.88473	0.638467	-2.17575	5e-05	0.000232075	hypothetical protein
gene:CC77DRAFT_213956	146.038	22.2529	-2.71428	5e-05	0.000232075	hypothetical protein
gene:CC77DRAFT_219159	2369.49	518.26	-2.19283	5e-05	0.000232075	hypothetical protein
gene:CC77DRAFT_221862	16.2268	7.2065	-1.17101	5e-05	0.000232075	mitochondrial ATPase
gene:CC77DRAFT_222174	373.208	110.707	-1.75324	5e-05	0.000232075	DUF1857-domain-containing protein
gene:CC77DRAFT_227269	162.863	55.1976	-1.56098	5e-05	0.000232075	mitochondrial carrier
gene:CC77DRAFT_229632	177.452	18.2709	-3.27981	5e-05	0.000232075	hypothetical protein
gene:CC77DRAFT_23042	25.7234	8.51951	-1.59424	5e-05	0.000232075	NicO-domain-containing protein
gene:CC77DRAFT_231703	12.9279	4.02829	-1.68225	5e-05	0.000232075	hypothetical protein
gene:CC77DRAFT_234723	50.405	18.6138	-1.43719	5e-05	0.000232075	hypothetical protein
gene:CC77DRAFT_23611	9.15654	4.23892	-1.11111	0.0006	0.00221044	PTPLA-domain-containing protein
gene:CC77DRAFT_238132	6.29829	1.43455	-2.13436	5e-05	0.000232075	hypothetical protein
gene:CC77DRAFT_239345	4.709	2.07964	-1.17909	0.0006	0.00221044	DNaseI-like protein
gene:CC77DRAFT_240583	11.5161	1.24856	-3.20531	5e-05	0.000232075	class I glutamine amido transferase-like protein
gene:CC77DRAFT_240786	8.81475	3.25581	-1.43691	5e-05	0.000232075	homoserine acetyl transferase family protein
gene:CC77DRAFT_241452	26.435	6.34203	-2.05943	5e-05	0.000232075	hypothetical protein
gene:CC77DRAFT_243497	40.2327	19.8955	-1.01593	5e-05	0.000232075	SET domain-containing protein
gene:CC77DRAFT_244899	42.3546	21.1447	-1.00222	5e-05	0.000232075	4-coumarate-CoA ligase-like protein
gene:CC77DRAFT_245437	281.32	21.9624	-3.6791	5e-05	0.000232075	hypothetical protein
gene:CC77DRAFT_251129	26.075	11.8429	-1.13865	0.0001	0.000441963	hypothetical protein
gene:CC77DRAFT_260365	16.0679	7.79653	-1.04327	0.0096	0.0247107	hypothetical protein
gene:CC77DRAFT_261749	64.0339	20.7271	-1.62732	5e-05	0.000232075	glutamate synthase
gene:CC77DRAFT_264324	8.31936	4.14397	-1.00546	0.00505	0.0141911	hypothetical protein
gene:CC77DRAFT_266824	36.1069	17.5201	-1.04326	0.0006	0.00221044	DNA repair protein-like proteinRAD57
gene:CC77DRAFT_269412	23.3225	5.23111	-2.15653	5e-05	0.000232075	hypothetical protein
gene:CC77DRAFT_269815	5.58884	2.6016	-1.10315	0.01515	0.0365644	hypothetical protein
gene:CC77DRAFT_272775	6.18983	2.11783	-1.54732	0.01535	0.0369702	hypothetical protein
gene:CC77DRAFT_272787	10.1618	2.76347	-1.87861	5e-05	0.000232075	hypothetical protein
gene:CC77DRAFT_2801	1.48239	0.70886	-1.06436	0.0108	0.0273084	hypothetical protein
gene:CC77DRAFT_282824	5.04146	1.97897	-1.34909	5e-05	0.000232075	amido hydrolase3
gene:CC77DRAFT_283178	8.55283	3.28813	-1.37913	0.0002	0.000827564	NAD(P)-binding protein
gene:CC77DRAFT_284005	252.192	90.7975	-1.4738	5e-05	0.000232075	hypothetical protein
gene:CC77DRAFT_284524	10.0583	3.42266	-1.5552	5e-05	0.000232075	periplasmicbeta-glucosidase precursor
gene:CC77DRAFT_284544	8.52419	2.25459	-1.9187	0.0157	0.0376829	hypothetical protein
gene:CC77DRAFT_286448	13.5145	2.02705	-2.73705	5e-05	0.000232075	hypothetical protein
gene:CC77DRAFT_286940	382.514	103.792	-1.88181	0.00015	0.000637332	hypothetical protein
gene:CC77DRAFT_287814	2.31524	0.364282	-2.66803	0.0003	0.00118817	hypothetical protein
gene:CC77DRAFT_289044	1489.53	263.062	-2.50139	0.0001	0.000441963	hypothetical protein
gene:CC77DRAFT_289286	27.8502	8.61318	-1.69307	5e-05	0.000232075	hypothetical protein
gene:CC77DRAFT_290432	8.07238	2.0201	-1.99856	5e-05	0.000232075	hypothetical protein
gene:CC77DRAFT_290439	185.017	84.0043	-1.13912	0.0011	0.00378053	hypothetical protein
gene:CC77DRAFT_290631	105.246	34.3577	-1.61507	5e-05	0.000232075	NmrA family protein-like protein
gene:CC77DRAFT_295298	2.8961	1.33761	-1.11445	0.005	0.0140619	NAD(P)-binding protein
gene:CC77DRAFT_296507	2.60106	0.697698	-1.89843	5e-05	0.000232075	hypothetical protein
gene:CC77DRAFT_297779	8.9178	3.51729	-1.34222	5e-05	0.000232075	hypothetical protein
gene:CC77DRAFT_300580	104.014	48.7806	-1.0924	5e-05	0.000232075	hypothetical protein
gene:CC77DRAFT_30145	199.102	88.035	-1.17736	0.0001	0.000441963	mitochondrialun coupling protein 2
gene:CC77DRAFT_301736	7.2081	3.39633	-1.08564	0.00565	0.0155879	hypothetical protein
gene:CC77DRAFT_302760	84.5025	38.6699	-1.12778	5e-05	0.000232075	hypothetical protein
gene:CC77DRAFT_303079	11.5095	2.389	-2.26835	5e-05	0.000232075	MFS transporter-like protein
gene:CC77DRAFT_304340	3.71467	1.61607	-1.20074	0.0012	0.00407594	nucleotide-binding domain-containing protein
gene:CC77DRAFT_304888	312.536	70.4358	-2.14964	5e-05	0.000232075	alpha-keto acid dehydrogenase kinase
gene:CC77DRAFT_305098	7.35568	2.71537	-1.43771	5e-05	0.000232075	hypothetical protein
gene:CC77DRAFT_30684	12.3599	5.68305	-1.12093	5e-05	0.000232075	hypothetical protein
gene:CC77DRAFT_309212	29.6834	8.95564	-1.72879	5e-05	0.000232075	hypothetical protein
gene:CC77DRAFT_309569	30.6953	10.9723	-1.48415	5e-05	0.000232075	hypothetical protein
gene:CC77DRAFT_309606	47.1324	18.707	-1.33314	5e-05	0.000232075	60S ribosomal protein L33-A
gene:CC77DRAFT_310834	8.61163	2.38645	-1.85142	5e-05	0.000232075	hypothetical protein
gene:CC77DRAFT_311927	7.02992	1.10792	-2.66565	5e-05	0.000232075	hypothetical protein
gene:CC77DRAFT_312583	16.0367	5.23448	-1.61526	5e-05	0.000232075	endoglucanase
gene:CC77DRAFT_317	12.6489	6.2871	-1.00855	0.00015	0.000637332	chromatin assemblyfactor1 protein
gene:CC77DRAFT_317379	50.1178	21.6166	-1.21318	5e-05	0.000232075	cytochrome P450
gene:CC77DRAFT_317802	121.778	49.6353	-1.29482	5e-05	0.000232075	hypothetical protein
gene:CC77DRAFT_318215	10.7693	2.46387	-2.12792	5e-05	0.000232075	hypothetical protein
gene:CC77DRAFT_31899	42.3252	17.6263	-1.26379	5e-05	0.000232075	hypothetical protein
gene:CC77DRAFT_32699	2.26114	0.767684	-1.55847	0.0121	0.0301504	hypothetical protein
gene:CC77DRAFT_32763	2.96425	1.13602	-1.38369	0.01035	0.0263684	hypothetical protein
gene:CC77DRAFT_32844	210.101	102.576	-1.03439	5e-05	0.000232075	NAD(P)-binding protein
gene:CC77DRAFT_330810	47.5484	13.7763	-1.78721	5e-05	0.000232075	hypothetical protein
gene:CC77DRAFT_331045	910.94	79.0615	-3.52631	5e-05	0.000232075	acetate--CoA ligase
gene:CC77DRAFT_331997	19.894	8.67128	-1.19802	5e-05	0.000232075	hypothetical protein
gene:CC77DRAFT_333153	13.0642	1.07598	-3.6019	5e-05	0.000232075	short chain dehydrogenase/reductase
gene:CC77DRAFT_333877	18.6178	5.60377	-1.73221	5e-05	0.000232075	hypothetical protein
gene:CC77DRAFT_33547	4.61881	2.30365	-1.0036	0.0018	0.00581342	hypothetical protein
gene:CC77DRAFT_335976	15.0914	6.82261	-1.14533	5e-05	0.000232075	general substrate transporter
gene:CC77DRAFT_338257	21.4012	6.62671	-1.69133	5e-05	0.000232075	hypothetical protein
gene:CC77DRAFT_340061	37.8364	11.8254	-1.67788	0.00055	0.00205155	hypothetical protein
gene:CC77DRAFT_342893	241.953	70.2323	-1.78452	5e-05	0.000232075	thioredoxin-like protein
gene:CC77DRAFT_34964	3.96321	1.86353	-1.08864	0.0127	0.0314729	hypothetical protein
gene:CC77DRAFT_356473	35.6769	10.1882	-1.80808	5e-05	0.000232075	GroES-like protein
gene:CC77DRAFT_360341	50.5636	23.4878	-1.10619	5e-05	0.000232075	hypothetical protein
gene:CC77DRAFT_36195	810.547	226.846	-1.83718	5e-05	0.000232075	peroxiredoxin-6
gene:CC77DRAFT_363456	19.2902	6.93371	-1.47617	5e-05	0.000232075	acetyl-CoA synthetase-like protein
gene:CC77DRAFT_369573	32.342	7.04808	-2.19811	5e-05	0.000232075	cytochrome P450
gene:CC77DRAFT_370346	19.2441	7.4647	-1.36626	5e-05	0.000232075	hypothetical protein
gene:CC77DRAFT_370803	32.2086	5.00143	-2.68703	5e-05	0.000232075	hypothetical protein
gene:CC77DRAFT_375154	20.4206	9.34691	-1.12746	5e-05	0.000232075	NTF2-like protein
gene:CC77DRAFT_38276	452.365	100.594	-2.16895	5e-05	0.000232075	short-chain specific acyl-CoA dehydrogenase mitochondrial precursor
gene:CC77DRAFT_383282	54.2819	14.1657	-1.93807	5e-05	0.000232075	formamidase FmdS
gene:CC77DRAFT_38447	9.80401	3.63593	-1.43105	5e-05	0.000232075	Clavaminate synthase-like protein
gene:CC77DRAFT_386108	2.69498	0.828946	-1.70092	0.00375	0.0109441	NAD(P)-binding protein
gene:CC77DRAFT_389913	3.92771	0.56381	-2.8004	5e-05	0.000232075	hypothetical protein
gene:CC77DRAFT_390393	5.10691	1.79599	-1.50767	5e-05	0.000232075	hypothetical protein
gene:CC77DRAFT_391676	37.9084	15.393	-1.30024	5e-05	0.000232075	NAD(P)-bindingprotein
gene:CC77DRAFT_39591	16.0025	7.39688	-1.11331	0.00215	0.00677623	hypothetical protein
gene:CC77DRAFT_399814	2.42992	0.995193	-1.28785	0.0009	0.00316074	hypothetical protein
gene:CC77DRAFT_402943	2.19847	0.66598	-1.72295	0.01565	0.0375801	FMN-dependent alpha-hydroxyacid dehydrogenase
gene:CC77DRAFT_403017	21.5402	8.23719	-1.3868	5e-05	0.000232075	hypothetical protein
gene:CC77DRAFT_403433	156.925	64.5804	-1.28091	0.0004	0.00153873	NAD(P)-binding protein
gene:CC77DRAFT_403826	58.7781	20.162	-1.54364	5e-05	0.000232075	Galacto kinase
gene:CC77DRAFT_404279	328.647	124.373	-1.40187	5e-05	0.000232075	polysaccharide deacetylase family protein
gene:CC77DRAFT_404506	1071	275.862	-1.95694	0.00015	0.000637332	FAD monooxygenase-like protein
gene:CC77DRAFT_407563	4.67175	2.12162	-1.13879	0.0005	0.00187981	GroES-like protein
gene:CC77DRAFT_407577	66.3469	26.5929	-1.31899	5e-05	0.000232075	hypothetical protein
gene:CC77DRAFT_407654	91.741	39.7561	-1.20639	0.00135	0.00452222	S-adenosyl-L-methionine-dependent methyltransferase
gene:CC77DRAFT_408422	172.322	9.41915	-4.19337	5e-05	0.000232075	sulfate permease 2
gene:CC77DRAFT_408666	10.5556	1.48057	-2.83379	5e-05	0.000232075	hypothetical protein
gene:CC77DRAFT_409233	3.14956	0.460215	-2.77477	5e-05	0.000232075	putative zinc metalloprotease
gene:CC77DRAFT_410230	1.56937	0.629957	-1.31686	0.00415	0.0119546	hypothetical protein
gene:CC77DRAFT_410592	258.075	114.627	-1.17084	5e-05	0.000232075	hypothetical protein
gene:CC77DRAFT_414739	119.879	59.2109	-1.01764	0.0021	0.00663666	hypothetical protein
gene:CC77DRAFT_42189	129.546	55.0871	-1.23368	0.00195	0.00623809	hypothetical protein
gene:CC77DRAFT_42606	92.0763	25.4955	-1.85259	5e-05	0.000232075	hypothetical protein
gene:CC77DRAFT_428296	12.1594	2.37637	-2.35524	5e-05	0.000232075	cytochrome P450
gene:CC77DRAFT_428484	72.1304	15.4319	-2.22469	5e-05	0.000232075	UROD/MetE-like protein
gene:CC77DRAFT_433	3.12984	0.788154	-1.98954	5e-05	0.000232075	membrane transporter
gene:CC77DRAFT_43364	500.987	217.499	-1.20377	5e-05	0.000232075	hypothetical protein
gene:CC77DRAFT_438020	245.521	92.0052	-1.41606	5e-05	0.000232075	mitochondrial carrier
gene:CC77DRAFT_438418	24.4615	9.46905	-1.36922	5e-05	0.000232075	uridine-2'-O--methyltransferas-like protein TRM7
gene:CC77DRAFT_440261	31.0972	8.02394	-1.9544	5e-05	0.000232075	alpha/beta-hydrolase
gene:CC77DRAFT_444925	17.574	3.84678	-2.19172	5e-05	0.000232075	hypothetical protein
gene:CC77DRAFT_444929	38.4157	2.50278	-3.94009	5e-05	0.000232075	MFS multidrug transporter-like protein
gene:CC77DRAFT_445217	3.46329	1.26275	-1.45558	0.01545	0.0371426	hypothetical protein
gene:CC77DRAFT_445362	175.94	39.7767	-2.14509	5e-05	0.000232075	hypothetical protein
gene:CC77DRAFT_450050	4.70524	2.22885	-1.07797	0.0002	0.000827564	glycoside hydrolase
gene:CC77DRAFT_450170	766.799	7.34448	-6.70604	5e-05	0.000232075	MFS general substrate transporter
gene:CC77DRAFT_450364	561.244	231.557	-1.27726	0.00035	0.00136448	hypothetical protein
gene:CC77DRAFT_451935	305.008	6.66955	-5.51512	5e-05	0.000232075	inositol oxygenase 1
gene:CC77DRAFT_451953	30.9306	10.0302	-1.62468	5e-05	0.000232075	Aldo/keto reductase
gene:CC77DRAFT_454160	12.5718	2.8886	-2.12175	0.0025	0.00770729	hypothetical protein
gene:CC77DRAFT_454390	25.9556	12.3783	-1.06824	0.00015	0.000637332	hypothetical protein
gene:CC77DRAFT_455843	76.5419	31.7402	-1.26994	5e-05	0.000232075	hypothetical protein
gene:CC77DRAFT_457731	223.023	61.0014	-1.87028	5e-05	0.000232075	Clavaminate synthase-like protein
gene:CC77DRAFT_459118	12.2745	2.81764	-2.12311	5e-05	0.000232075	hypothetical protein
gene:CC77DRAFT_459172	176.857	62.669	-1.49676	5e-05	0.000232075	aminoacidtransporter
gene:CC77DRAFT_461190	536.162	266.495	-1.00856	5e-05	0.000232075	hypothetical protein
gene:CC77DRAFT_466171	2.57002	0.781374	-1.7177	0.0028	0.00849678	hypothetical protein
gene:CC77DRAFT_467370	20.9516	10.3435	-1.01835	5e-05	0.000232075	hypothetical protein
gene:CC77DRAFT_468772	445.122	60.9063	-2.86954	5e-05	0.000232075	hypothetical protein
gene:CC77DRAFT_481207	9.39004	0.772134	-3.60421	5e-05	0.000232075	hypothetical protein
gene:CC77DRAFT_484077	50.5304	8.92514	-2.5012	5e-05	0.000232075	hypothetical protein
gene:CC77DRAFT_48590	148.119	45.1683	-1.71338	5e-05	0.000232075	hypothetical protein
gene:CC77DRAFT_488154	246.503	100.514	-1.29421	5e-05	0.000232075	hypothetical protein
gene:CC77DRAFT_488628	30.418	15.1551	-1.00512	5e-05	0.000232075	MFS general substrate transporter
gene:CC77DRAFT_499167	24.3191	8.77103	-1.47127	5e-05	0.000232075	MFS general substrate transporter
gene:CC77DRAFT_500632	31.0672	6.87167	-2.17666	5e-05	0.000232075	hypothetical protein
gene:CC77DRAFT_501047	6.11661	2.9404	-1.05672	0.00515	0.0144178	hypothetical protein
gene:CC77DRAFT_505636	30.9484	9.85877	-1.65039	5e-05	0.000232075	hypothetical protein
gene:CC77DRAFT_505877	143.952	55.1681	-1.38368	5e-05	0.000232075	hypothetical protein
gene:CC77DRAFT_510251	7.20608	2.2832	-1.65815	0.00855	0.0224167	cytochrome P450
gene:CC77DRAFT_510940	11.5332	5.4414	-1.08374	0.0081	0.0213871	hypothetical protein
gene:CC77DRAFT_5131	43.596	15.1934	-1.52076	5e-05	0.000232075	ethanolamine phosphotransferase
gene:CC77DRAFT_515158	82.1085	21.2136	-1.95254	5e-05	0.000232075	hypothetical protein
gene:CC77DRAFT_515558	11.0909	3.2089	-1.78922	5e-05	0.000232075	hypothetical protein
gene:CC77DRAFT_518853	7.22271	3.35463	-1.10639	0.0001	0.000441963	lactosepermease
gene:CC77DRAFT_522085	354.709	168.984	-1.06975	0.00155	0.0051006	hypothetical protein
gene:CC77DRAFT_52654	88.6478	15.8717	-2.48163	5e-05	0.000232075	NAD(P)-binding protein
gene:CC77DRAFT_529712	1380.62	386.553	-1.83658	5e-05	0.000232075	taurine catabolism dioxygenase TauD
gene:CC77DRAFT_531727	3.19817	1.51484	-1.07808	0.02005	0.0463149	hypothetical protein
gene:CC77DRAFT_533279	5.55634	1.45365	-1.93445	5e-05	0.000232075	amino acid transporter
gene:CC77DRAFT_53588	29.66	13.9113	-1.09227	5e-05	0.000232075	hypothetical protein
gene:CC77DRAFT_53636	4.27263	1.46879	-1.5405	0.0005	0.00187981	hypothetical protein
gene:CC77DRAFT_540080	132.064	60.8655	-1.11753	5e-05	0.000232075	hypothetical protein
gene:CC77DRAFT_545064	451.584	21.4362	-4.39687	5e-05	0.000232075	hypothetical protein
gene:CC77DRAFT_545350	12.2449	2.76896	-2.14477	5e-05	0.000232075	SGNH hydrolase
gene:CC77DRAFT_545424	1.71496	0.498419	-1.78275	0.00025	0.00101358	hypothetical protein
gene:CC77DRAFT_545549	16.7516	3.81786	-2.13346	5e-05	0.000232075	ketoacyl-synt-domain-containing protein
gene:CC77DRAFT_547447	72.5711	35.4236	-1.03468	0.0002	0.000827564	adenine nucleotide alpha hydrolases-like protein
gene:CC77DRAFT_54783	2.19835	0.543968	-2.01483	0.00015	0.000637332	hypothetical protein
gene:CC77DRAFT_556049	5.8722	1.49417	-1.97455	0.0004	0.00153873	hypothetical protein
gene:CC77DRAFT_559271	10.7801	4.75426	-1.18107	0.00025	0.00101358	aflatoxin B1 aldehyde reductase member 2
gene:CC77DRAFT_56195	9.68741	2.80778	-1.78669	5e-05	0.000232075	hypothetical protein
gene:CC77DRAFT_563024	128.016	25.0259	-2.35483	5e-05	0.000232075	hypothetical protein
gene:CC77DRAFT_567122	7.54349	3.51211	-1.10289	0.0022	0.00690881	hypothetical protein
gene:CC77DRAFT_567182	4.7542	2.22571	-1.09494	0.00115	0.00392141	hypothetical protein
gene:CC77DRAFT_567668	202.946	73.6361	-1.46261	5e-05	0.000232075	hypothetical protein
gene:CC77DRAFT_568645	11.4423	4.32869	-1.40238	5e-05	0.000232075	NAD(P)-binding protein
gene:CC77DRAFT_569514	3.56879	0.503614	-2.82505	0.0014	0.00465983	hypothetical protein
gene:CC77DRAFT_569832	9.44423	4.12429	-1.19529	5e-05	0.000232075	hypothetical protein
gene:CC77DRAFT_570286	17.9132	2.61232	-2.77763	5e-05	0.000232075	hypothetical protein
gene:CC77DRAFT_570820	7.45592	0.731089	-3.35027	5e-05	0.000232075	hypothetical protein
gene:CC77DRAFT_572846	36.7237	12.8103	-1.51941	5e-05	0.000232075	hypothetical protein
gene:CC77DRAFT_573359	1.80981	0.867238	-1.06134	0.01135	0.0284786	ribonuclease H-like protein
gene:CC77DRAFT_573414	154.666	60.8676	-1.34541	5e-05	0.000232075	mitochondrial carrier
gene:CC77DRAFT_573714	296.482	80.6904	-1.87748	5e-05	0.000232075	hypothetical protein
gene:CC77DRAFT_576210	46.8049	11.5282	-2.02149	5e-05	0.000232075	hypothetical protein
gene:CC77DRAFT_580811	2.26194	0.865656	-1.38569	0.0002	0.000827564	hypothetical protein
gene:CC77DRAFT_580840	1.21197	0.285053	-2.08805	0.00885	0.0230413	hypothetical protein
gene:CC77DRAFT_584027	510.698	182.932	-1.48117	5e-05	0.000232075	Triosephosphate isomerase
gene:CC77DRAFT_584524	6.41502	2.71888	-1.23844	0.0002	0.000827564	endo-1,5-alpha-L-arabinosidase
gene:CC77DRAFT_58469	2933.51	909.418	-1.68961	0.0018	0.00581342	hypothetical protein
gene:CC77DRAFT_589675	26.2623	11.695	-1.1671	0.0002	0.000827564	hypothetical protein
gene:CC77DRAFT_589805	22.3537	6.36931	-1.8113	5e-05	0.000232075	hypothetical protein
gene:CC77DRAFT_593262	72.2551	13.0946	-2.46413	5e-05	0.000232075	GDPD-domain-containing protein
gene:CC77DRAFT_594087	6.10881	2.64803	-1.20597	5e-05	0.000232075	hypothetical protein
gene:CC77DRAFT_598375	43.1354	20.9234	-1.04376	5e-05	0.000232075	Dehydroquinate synthase-like protein
gene:CC77DRAFT_598626	49.4651	24.6169	-1.00676	5e-05	0.000232075	mitochondrial Rho GTPase1
gene:CC77DRAFT_599756	17.1505	1.14515	-3.90464	5e-05	0.000232075	phosphoglycerate dehydrogenase
gene:CC77DRAFT_603005	16.1165	3.06345	-2.3953	0.00165	0.0053822	thiolase-like protein
gene:CC77DRAFT_611781	54.1274	14.9809	-1.85323	5e-05	0.000232075	S-adenosyl-L-methionine-dependent methyl transferase
gene:CC77DRAFT_612640	64.5029	29.357	-1.13566	5e-05	0.000232075	hypothetical protein
gene:CC77DRAFT_6163	212.586	79.0372	-1.42745	5e-05	0.000232075	uroporphyrin-IIIC-methyl transferase
gene:CC77DRAFT_61700	22.5749	4.52301	-2.31936	5e-05	0.000232075	benomyl/methotrexate resistance protein
gene:CC77DRAFT_618100	81.6711	34.3534	-1.24938	5e-05	0.000232075	hypothetical protein
gene:CC77DRAFT_618330	37.4811	12.0516	-1.63693	5e-05	0.000232075	hypothetical protein
gene:CC77DRAFT_618770	558.197	169.936	-1.71579	5e-05	0.000232075	Xanthine/uracil permease
gene:CC77DRAFT_61983	17.6133	7.61094	-1.21052	5e-05	0.000232075	glycoside hydrolase
gene:CC77DRAFT_621412	13.1082	6.12163	-1.09848	5e-05	0.000232075	hypothetical protein
gene:CC77DRAFT_624703	37.4473	13.0962	-1.51572	5e-05	0.000232075	hypothetical protein
gene:CC77DRAFT_625119	38.4894	15.4162	-1.32002	5e-05	0.000232075	DUF590-domain-containing protein
gene:CC77DRAFT_626059	207.538	15.1944	-3.77176	5e-05	0.000232075	PAP2-domain-containing protein
gene:CC77DRAFT_628386	5.0489	1.57488	-1.68072	0.00175	0.0056765	hypothetical protein
gene:CC77DRAFT_62922	5.61907	2.52667	-1.15309	0.0181	0.0424391	hypothetical protein
gene:CC77DRAFT_629450	46.1104	14.6366	-1.65551	5e-05	0.000232075	hypothetical protein
gene:CC77DRAFT_63332	31.2156	15.4782	-1.01203	5e-05	0.000232075	MFS general substrate transporter
gene:CC77DRAFT_6341	3.00219	1.13612	-1.40191	0.00025	0.00101358	hypothetical protein
gene:CC77DRAFT_635354	7.07105	2.43415	-1.5385	5e-05	0.000232075	hypothetical protein
gene:CC77DRAFT_635402	3.5566	0.711802	-2.32095	5e-05	0.000232075	amidase signature enzyme
gene:CC77DRAFT_636933	213.069	98.1998	-1.11753	0.0135	0.0331332	Phosphoglucose isomerase
gene:CC77DRAFT_636954	16.7772	2.99581	-2.48549	5e-05	0.000232075	hypothetical protein
gene:CC77DRAFT_63828	38.8964	3.76741	-3.36799	5e-05	0.000232075	hypothetical protein
gene:CC77DRAFT_642280	438.392	44.556	-3.29853	5e-05	0.000232075	general substrate transporter
gene:CC77DRAFT_642931	7.96414	1.80772	-2.13934	0.0001	0.000441963	putative short-chain dehydrogenases/reductase
gene:CC77DRAFT_64685	2494.71	749.173	-1.7355	0.00055	0.00205155	globin-like protein
gene:CC77DRAFT_662033	8.1438	2.07302	-1.97396	5e-05	0.000232075	hypothetical protein
gene:CC77DRAFT_662676	20.9576	6.81534	-1.62062	5e-05	0.000232075	isoflavone reductase family protein
gene:CC77DRAFT_667028	7.61161	2.52381	-1.5926	5e-05	0.000232075	hypothetical protein
gene:CC77DRAFT_668232	2.19253	0.549315	-1.99689	0.0001	0.000441963	hypothetical protein
gene:CC77DRAFT_670003	3.9783	1.13983	-1.80333	5e-05	0.000232075	Fe transport protein 3
gene:CC77DRAFT_675842	48.1398	10.8771	-2.14594	5e-05	0.000232075	hypothetical protein
gene:CC77DRAFT_675843	92.9413	36.5003	-1.34841	5e-05	0.000232075	hypothetical protein
gene:CC77DRAFT_675919	71.9533	33.697	-1.09444	5e-05	0.000232075	carbohydrate phosphatase
gene:CC77DRAFT_686404	16.828	7.8784	-1.09489	5e-05	0.000232075	hypothetical protein
gene:CC77DRAFT_687379	89.9063	26.5362	-1.76046	5e-05	0.000232075	D-galacturonic acid reductase
gene:CC77DRAFT_687848	53.1522	19.5216	-1.44505	5e-05	0.000232075	glutathione S-transferase II
gene:CC77DRAFT_693581	47.5401	6.39587	-2.89393	5e-05	0.000232075	hypothetical protein
gene:CC77DRAFT_693815	3.64654	1.65427	-1.14033	0.00315	0.00941396	phosphoglycerate mutase-like protein
gene:CC77DRAFT_69581	6.34351	1.371	-2.21005	5e-05	0.000232075	MFS general substrate transporter
gene:CC77DRAFT_699232	4.53873	2.16201	-1.06991	0.0005	0.00187981	hypothetical protein
gene:CC77DRAFT_702313	122.872	25.149	-2.28859	5e-05	0.000232075	beta-lactamase/transpeptidase-like protein
gene:CC77DRAFT_704321	3435.08	752.696	-2.1902	0.0004	0.00153873	hypothetical protein
gene:CC77DRAFT_709662	1.76318	0.647382	-1.44549	0.01005	0.0257107	hypothetical protein
gene:CC77DRAFT_710836	15.3823	2.59244	-2.56888	5e-05	0.000232075	HAD-like protein
gene:CC77DRAFT_711174	1043.1	43.8198	-4.57316	5e-05	0.000232075	hypothetical protein
gene:CC77DRAFT_715510	178.606	37.5374	-2.25038	5e-05	0.000232075	hypothetical protein
gene:CC77DRAFT_717803	4.70218	0.61045	-2.94538	5e-05	0.000232075	hypothetical protein
gene:CC77DRAFT_718683	13.2319	3.18159	-2.05621	5e-05	0.000232075	dimethylglycinede hydrogenase mitochondrial precursor
gene:CC77DRAFT_718771	3.49249	0.465972	-2.90594	5e-05	0.000232075	hypothetical protein
gene:CC77DRAFT_722644	3.98214	1.15442	-1.78638	5e-05	0.000232075	DUF1446-domain-containing protein
gene:CC77DRAFT_726745	3.55122	0.606766	-2.5491	5e-05	0.000232075	hypothetical protein
gene:CC77DRAFT_727076	218.41	89.5507	-1.28626	5e-05	0.000232075	voltage-gated potassium channel subunit beta-1 channel subunit beta-1
gene:CC77DRAFT_728329	119.087	8.45614	-3.81588	5e-05	0.000232075	hypothetical protein
gene:CC77DRAFT_729341	38.4371	17.7378	-1.11568	5e-05	0.000232075	hypothetical protein
gene:CC77DRAFT_729740	18.9692	5.28442	-1.84384	5e-05	0.000232075	amidase signature enzyme
gene:CC77DRAFT_730532	15.0358	7.24429	-1.05349	5e-05	0.000232075	hypothetical protein
gene:CC77DRAFT_730799	83.9038	18.3889	-2.1899	5e-05	0.000232075	Metallo-hydrolase/oxidoreductase
gene:CC77DRAFT_732731	6.85733	2.48937	-1.46187	5e-05	0.000232075	hypothetical protein
gene:CC77DRAFT_733949	39.6295	11.5231	-1.78204	5e-05	0.000232075	hypothetical protein
gene:CC77DRAFT_735437	1.48384	0.428156	-1.79313	0.0013	0.00437859	alpha/beta-hydrolase
gene:CC77DRAFT_74173	87.6133	43.1036	-1.02334	5e-05	0.000232075	hypothetical protein
gene:CC77DRAFT_742392	8.48119	3.21769	-1.39824	5e-05	0.000232075	hypothetical protein
gene:CC77DRAFT_742825	57.0131	8.49963	-2.74582	5e-05	0.000232075	alpha/beta-hydrolase
gene:CC77DRAFT_742985	206.679	41.7713	-2.30681	5e-05	0.000232075	potassium/sodiumeff
gene:CC77DRAFT_743184	52.54	25.811	-1.02542	5e-05	0.000232075	hypothetical protein
gene:CC77DRAFT_74452	22.6481	5.58012	-2.02102	5e-05	0.000232075	hypothetical protein
gene:CC77DRAFT_744947	1.51665	0.194933	-2.95984	0.00045	0.00171092	HET-domain-containing protein
gene:CC77DRAFT_745291	5.51356	2.18381	-1.33614	5e-05	0.000232075	hypothetical protein
gene:CC77DRAFT_745358	13.8024	4.74937	-1.53911	0.00075	0.00269001	hypothetical protein
gene:CC77DRAFT_746368	18.9468	2.86522	-2.72524	5e-05	0.000232075	hypothetical protein
gene:CC77DRAFT_747562	6.94849	2.90698	-1.25718	5e-05	0.000232075	FAD binding domain-containing protein
gene:CC77DRAFT_748805	179.192	26.051	-2.7821	5e-05	0.000232075	hypothetical protein
gene:CC77DRAFT_77574	1007.97	194.918	-2.37052	5e-05	0.000232075	thioredoxin-like protein
gene:CC77DRAFT_779096	61.7935	9.68294	-2.67394	5e-05	0.000232075	cytochrome P450 phenylacetate hydroxylase-like protein
gene:CC77DRAFT_782752	48.564	19.3372	-1.32851	5e-05	0.000232075	CIA30-domain-containing protein
gene:CC77DRAFT_782783	70.8506	15.0157	-2.23831	5e-05	0.000232075	hypothetical protein
gene:CC77DRAFT_783158	24.0143	11.7085	-1.03634	0.0003	0.00118817	hypothetical protein
gene:CC77DRAFT_7866	5.65368	1.63203	-1.79253	0.0038	0.0110715	hypothetical protein
gene:CC77DRAFT_786633	420.546	129.146	-1.70327	5e-05	0.000232075	adenylyl-sulfate kinase
gene:CC77DRAFT_786880	20.6263	10.0852	-1.03226	5e-05	0.000232075	sugar transporter
gene:CC77DRAFT_788520	3.68646	1.01051	-1.86716	5e-05	0.000232075	hypothetical protein
gene:CC77DRAFT_789367	66.9377	30.058	-1.15507	5e-05	0.000232075	phosphatidylethanolamine N-methyl transferase
gene:CC77DRAFT_792814	14.2353	5.95239	-1.25794	5e-05	0.000232075	hypothetical protein
gene:CC77DRAFT_793244	542.78	178.346	-1.60569	5e-05	0.000232075	acid protease
gene:CC77DRAFT_793474	7.25494	3.08443	-1.23396	5e-05	0.000232075	FAD dependent oxidoreductase
gene:CC77DRAFT_794127	140.133	63.6619	-1.1383	5e-05	0.000232075	integral membrane protein
gene:CC77DRAFT_800249	75.0424	12.4052	-2.59676	5e-05	0.000232075	MFS general substrate transporter
gene:CC77DRAFT_801354	42.5569	5.06048	-3.07204	5e-05	0.000232075	hypothetical protein
gene:CC77DRAFT_801446	21.8054	4.97075	-2.13315	5e-05	0.000232075	hypothetical protein
gene:CC77DRAFT_804759	43.0704	16.742	-1.36323	5e-05	0.000232075	hypothetical protein
gene:CC77DRAFT_804929	5.52824	1.75054	-1.65902	5e-05	0.000232075	NAD(P)-binding protein
gene:CC77DRAFT_805667	82.3809	12.6076	-2.70802	5e-05	0.000232075	hypothetical protein
gene:CC77DRAFT_806476	138.87	63.587	-1.12693	5e-05	0.000232075	hypothetical protein
gene:CC77DRAFT_809992	9.55385	3.64831	-1.38885	5e-05	0.000232075	hypothetical protein
gene:CC77DRAFT_8101	40.4958	10.302	-1.97485	5e-05	0.000232075	arad-like aldolase/epimerase
gene:CC77DRAFT_81658	2.86365	0.423521	-2.75735	5e-05	0.000232075	hypothetical protein
gene:CC77DRAFT_832217	4.91399	1.81742	-1.43501	5e-05	0.000232075	hypothetical protein
gene:CC77DRAFT_832495	52.5271	15.8775	-1.72607	5e-05	0.000232075	hypothetical protein
gene:CC77DRAFT_836856	5.442	0.476053	-3.51494	5e-05	0.000232075	amino acid transporter
gene:CC77DRAFT_839422	59.8546	16.3683	-1.87056	5e-05	0.000232075	Allergen Alta7
gene:CC77DRAFT_844787	135.595	39.9766	-1.76208	5e-05	0.000232075	hypothetical protein
gene:CC77DRAFT_845051	50.6379	24.1161	-1.07022	5e-05	0.000232075	hypothetical protein
gene:CC77DRAFT_848802	503.077	210.677	-1.25575	5e-05	0.000232075	hypothetical protein
gene:CC77DRAFT_849052	16.6616	8.0993	-1.04066	5e-05	0.000232075	hypothetical protein
gene:CC77DRAFT_849065	5.45404	2.65667	-1.0377	0.0009	0.00316074	hypothetical protein
gene:CC77DRAFT_850991	14.7482	0.739257	-4.31832	5e-05	0.000232075	3-dehydroshikimate dehydratase
gene:CC77DRAFT_853966	1.78378	0.69362	-1.36272	0.01755	0.0413724	hypothetical protein
gene:CC77DRAFT_854456	49.8652	13.3843	-1.89749	0.0035	0.0102979	putative oxidoreductase
gene:CC77DRAFT_854746	15.4226	6.50971	-1.24438	5e-05	0.000232075	hypothetical protein
gene:CC77DRAFT_860352	46.3063	18.7092	-1.30746	5e-05	0.000232075	fork headbox protein J2
gene:CC77DRAFT_866284	57.8505	21.383	-1.43586	0.0011	0.00378053	hypothetical protein
gene:CC77DRAFT_866679	374.31	148.588	-1.33292	5e-05	0.000232075	hypothetical protein
gene:CC77DRAFT_867669	2.88312	1.3179	-1.12939	0.0153	0.0368838	hypothetical protein
gene:CC77DRAFT_871735	7.22024	2.38753	-1.59653	5e-05	0.000232075	hypothetical protein
gene:CC77DRAFT_872009	14.4822	5.67351	-1.35197	0.00115	0.00392141	hypothetical protein
gene:CC77DRAFT_897152	5.56936	2.03754	-1.45068	0.0016	0.00523709	hypothetical protein
gene:CC77DRAFT_899817	3.50322	1.12654	-1.63678	0.00115	0.00392141	ariadne RING finger
gene:CC77DRAFT_900024	93.2825	37.6916	-1.30736	5e-05	0.000232075	hypothetical protein
gene:CC77DRAFT_903036	5.52277	2.32662	-1.24716	0.00095	0.00331738	hypothetical protein
gene:CC77DRAFT_903434	10903.5	3038.77	-1.84323	5e-05	0.000232075	hypothetical protein
gene:CC77DRAFT_906789	1.91682	0.626899	-1.61241	0.009	0.0233852	glycoside hydrolase
gene:CC77DRAFT_907579	2.86925	1.0181	-1.49479	0.00575	0.0158095	hypothetical protein
gene:CC77DRAFT_90909	448.847	127.787	-1.81248	5e-05	0.000232075	hypothetical protein
gene:CC77DRAFT_914060	9.98904	4.50966	-1.14732	0.00035	0.00136448	hypothetical protein
gene:CC77DRAFT_914170	183.041	60.7441	-1.59136	5e-05	0.000232075	hypothetical protein
gene:CC77DRAFT_914562	6.10916	1.76683	-1.78981	0.00145	0.00480787	hypothetical protein
gene:CC77DRAFT_918966	97.9174	27.558	-1.82909	5e-05	0.000232075	oligopeptide transporter-like protein
gene:CC77DRAFT_920041	3.24123	0.767747	-2.07784	0.0001	0.000441963	hypothetical protein
gene:CC77DRAFT_923598	12.7948	4.39761	-1.54076	5e-05	0.000232075	hypothetical protein
gene:CC77DRAFT_923683	78.6529	38.6462	-1.02518	5e-05	0.000232075	DUF914-domain-containing protein
gene:CC77DRAFT_923706	25.2527	11.5458	-1.12907	5e-05	0.000232075	zeta-crystallin
gene:CC77DRAFT_923907	40.6903	20.1521	-1.01376	5e-05	0.000232075	cytochrome P450
gene:CC77DRAFT_923987	1948.78	233.51	-3.06102	5e-05	0.000232075	class I glutamine amido transferase-like protein
gene:CC77DRAFT_923991	118.615	57.9253	-1.03402	5e-05	0.000232075	hypothetical protein
gene:CC77DRAFT_924107	4.33318	1.4169	-1.61269	5e-05	0.000232075	hypothetical protein
gene:CC77DRAFT_924146	15.9712	5.20142	-1.6185	5e-05	0.000232075	hypothetical protein
gene:CC77DRAFT_924250	48.6169	19.5805	-1.31204	5e-05	0.000232075	hypothetical protein
gene:CC77DRAFT_924370	7.4174	2.22499	-1.73712	5e-05	0.000232075	C6 transcription factor RegA
gene:CC77DRAFT_924398	11.86	3.78861	-1.64636	5e-05	0.000232075	alpha/beta-hydrolase
gene:CC77DRAFT_924804	11.5807	5.23126	-1.1465	0.00025	0.00101358	hypothetical protein
gene:CC77DRAFT_924828	12.6816	5.79642	-1.1295	0.002	0.00637267	hypothetical protein
gene:CC77DRAFT_925039	3.65089	1.62485	-1.16794	0.00325	0.00968511	glycoprotease pgp1 mitochondrial precursor
gene:CC77DRAFT_925110	541.257	112.346	-2.26836	5e-05	0.000232075	phosphoadenosine phosphosulfate reductase
gene:CC77DRAFT_925140	19.6445	4.41536	-2.15352	5e-05	0.000232075	HAD-like protein
gene:CC77DRAFT_925277	10.868	3.27889	-1.72881	5e-05	0.000232075	glycoside hydrolase/deacetylase
gene:CC77DRAFT_925292	2.43769	0.478668	-2.34841	0.0005	0.00187981	X-Prodipeptidyl-peptidase protein
gene:CC77DRAFT_925453	10.0713	3.89396	-1.37094	5e-05	0.000232075	3-oxoacyl-synthase-like protein
gene:CC77DRAFT_925604	33.9158	2.46576	-3.78185	5e-05	0.000232075	hypothetical protein
gene:CC77DRAFT_926114	6.0154	2.04861	-1.55402	0.0007	0.0025368	hypothetical protein
gene:CC77DRAFT_926154	49.8872	3.88055	-3.68434	5e-05	0.000232075	covalently-linked cell wall protein
gene:CC77DRAFT_926377	3.98987	0.868367	-2.19997	0.00045	0.00171092	Six-hairpinglycosidase
gene:CC77DRAFT_926396	518.691	38.5016	-3.75189	5e-05	0.000232075	isocitrate lyase and phosphorylmutase
gene:CC77DRAFT_926414	20.7323	6.17497	-1.74738	5e-05	0.000232075	phosphoglycerate mutase family protein
gene:CC77DRAFT_926419	71.3999	22.3387	-1.67638	5e-05	0.000232075	hypothetical protein
gene:CC77DRAFT_926475	146.52	70.8599	-1.04805	5e-05	0.000232075	hypothetical protein
gene:CC77DRAFT_926508	9.6906	3.11819	-1.63588	5e-05	0.000232075	hypothetical protein
gene:CC77DRAFT_926595	102.783	49.1125	-1.06543	5e-05	0.000232075	glutamine synthetase/guanidokinase
gene:CC77DRAFT_926633	11.5501	5.19619	-1.15238	0.00035	0.00136448	hypothetical protein
gene:CC77DRAFT_926716	2.30094	0.992054	-1.21373	0.0035	0.0102979	MFS general substrate transporter
gene:CC77DRAFT_926761	31.357	12.1861	-1.36355	5e-05	0.000232075	Adaptor protein complex sigma subunit
gene:CC77DRAFT_926873	3.50372	1.63591	-1.0988	0.0016	0.00523709	FAD-link edoxido reductase
gene:CC77DRAFT_926879	343.296	17.9684	-4.25592	5e-05	0.000232075	NAD(P)-binding protein
gene:CC77DRAFT_926989	142.716	59.1147	-1.27156	5e-05	0.000232075	aldehyde dehydrogenase
gene:CC77DRAFT_927108	240.437	89.4507	-1.4265	0.0042	0.012072	HIT-like protein
gene:CC77DRAFT_927221	225.94	35.3303	-2.67696	5e-05	0.000232075	guaninede aminase
gene:CC77DRAFT_927275	41.469	20.496	-1.01669	5e-05	0.000232075	mitochondrial carrier protein-like protein
gene:CC77DRAFT_927574	62.6069	30.2506	-1.04936	5e-05	0.000232075	amidase
gene:CC77DRAFT_927711	5.56472	2.43533	-1.19219	0.0004	0.00153873	citrinin biosynthesis transporter CtnC
gene:CC77DRAFT_927806	30.1441	6.22286	-2.27622	5e-05	0.000232075	hypothetical protein
gene:CC77DRAFT_927943	27.9026	6.36007	-2.13328	5e-05	0.000232075	cytochrome P45052A12
gene:CC77DRAFT_928073	26.3347	9.66866	-1.44558	5e-05	0.000232075	bile acid 7-dehydroxylase 1/3
gene:CC77DRAFT_928136	39.2613	16.8539	-1.22003	5e-05	0.000232075	F-box domain-containing protein
gene:CC77DRAFT_928372	21.9958	9.42469	-1.22271	0.0001	0.000441963	hypothetical protein
gene:CC77DRAFT_928378	15.9764	6.57904	-1.28	5e-05	0.000232075	hypothetical protein
gene:CC77DRAFT_928393	106.484	11.184	-3.25113	5e-05	0.000232075	MFS general substrate transporter
gene:CC77DRAFT_928427	23.7871	3.36956	-2.81954	5e-05	0.000232075	trehalose
gene:CC77DRAFT_928600	342.211	164.92	-1.05312	5e-05	0.000232075	hypothetical protein
gene:CC77DRAFT_928686	4.25164	1.52343	-1.4807	0.00225	0.00703201	NAD(P)-binding protein
gene:CC77DRAFT_929210	93.8307	36.3804	-1.3669	5e-05	0.000232075	hypothetical protein
gene:CC77DRAFT_929773	3.68835	1.26409	-1.54488	0.0009	0.00316074	hypothetical protein
gene:CC77DRAFT_929812	6.33178	2.05904	-1.62064	5e-05	0.000232075	hypothetical protein
gene:CC77DRAFT_929843	13.4085	3.57275	-1.90805	5e-05	0.000232075	naphthalene 1,2-dioxygenase subunit alpha
gene:CC77DRAFT_929939	6.9984	1.07415	-2.70382	5e-05	0.000232075	dihydroxyacetone kinase
gene:CC77DRAFT_930397	125.135	42.6995	-1.5512	5e-05	0.000232075	CenpB-DNA-bind-domain-containing protein
gene:CC77DRAFT_930459	66.7262	30.7838	-1.11608	5e-05	0.000232075	nucleotide-diphospho-sugar transferase
gene:CC77DRAFT_930566	51.3329	7.24764	-2.8243	5e-05	0.000232075	cytochrome P45067
gene:CC77DRAFT_930738	249.099	29.8584	-3.06051	5e-05	0.000232075	Aldo/keto reductase
gene:CC77DRAFT_930835	42.4941	6.75701	-2.65281	5e-05	0.000232075	hypothetical protein
gene:CC77DRAFT_930875	167.751	52.3519	-1.68001	5e-05	0.000232075	MFS general substrate transporter
gene:CC77DRAFT_930906	6.95327	2.55522	-1.44425	5e-05	0.000232075	acetyl-CoA synthetase-like protein
gene:CC77DRAFT_931074	7740.17	1204.41	-2.68405	0.00035	0.00136448	hypothetical protein
gene:CC77DRAFT_931278	806.524	290.258	-1.47438	5e-05	0.000232075	NADP-dependent mannitol dehydrogenase
gene:CC77DRAFT_931389	1.85233	0.847922	-1.12734	0.00445	0.0127032	hypothetical protein
gene:CC77DRAFT_9314	3.57388	1.72259	-1.05291	0.01935	0.0449264	hypothetical protein
gene:CC77DRAFT_931568	15.7867	6.86633	-1.2011	5e-05	0.000232075	hypothetical protein
gene:CC77DRAFT_931732	79.8685	38.5829	-1.04967	5e-05	0.000232075	hypothetical protein
gene:CC77DRAFT_931916	34.0266	8.90384	-1.93416	5e-05	0.000232075	hypothetical protein
gene:CC77DRAFT_932428	121.205	60.3209	-1.00672	5e-05	0.000232075	homogentisate 1,2-dioxygenase
gene:CC77DRAFT_932813	149.339	56.8388	-1.39364	5e-05	0.000232075	hypothetical protein
gene:CC77DRAFT_932815	2.50426	0.718928	-1.80047	0.0021	0.00663666	hypothetical protein
gene:CC77DRAFT_933094	154.704	30.7095	-2.33275	5e-05	0.000232075	rubredoxin-NAD(+) reductase
gene:CC77DRAFT_933183	70.6168	34.9592	-1.01434	5e-05	0.000232075	hypothetical protein
gene:CC77DRAFT_933216	113.763	18.6859	-2.60601	5e-05	0.000232075	hypothetical protein
gene:CC77DRAFT_933354	538.383	162.732	-1.72614	5e-05	0.000232075	fumarate reductase
gene:CC77DRAFT_933446	14.7294	5.61682	-1.39088	5e-05	0.000232075	cytochrome P450
gene:CC77DRAFT_933587	99.5235	40.2404	-1.30639	0.0012	0.00407594	hypothetical protein
gene:CC77DRAFT_933681	2.25376	0.583367	-1.94986	0.0019	0.00609306	hypothetical protein
gene:CC77DRAFT_934140	1.44839	0.522438	-1.47112	0.0217	0.0493732	hypothetical protein
gene:CC77DRAFT_934149	67.3153	19.3878	-1.79578	5e-05	0.000232075	hypothetical protein
gene:CC77DRAFT_934383	5.99204	2.31689	-1.37086	0.0001	0.000441963	amino acid transporter
gene:CC77DRAFT_934424	838.331	316.711	-1.40435	0.0201	0.0463792	trehalose phosphorylase
gene:CC77DRAFT_934640	45.5123	21.5731	-1.07702	5e-05	0.000232075	general substrate transporter
gene:CC77DRAFT_934741	13.9741	4.47788	-1.64187	5e-05	0.000232075	MFS general substrate transporter
gene:CC77DRAFT_934782	66.111	32.8733	-1.00797	5e-05	0.000232075	hypothetical protein
gene:CC77DRAFT_934980	5.84161	1.71444	-1.76863	5e-05	0.000232075	myo-inositol transporter
gene:CC77DRAFT_935362	10.855	2.47578	-2.1324	5e-05	0.000232075	aldose1-epimerase
gene:CC77DRAFT_935368	24.0721	8.29119	-1.53771	5e-05	0.000232075	NAD(P)-binding protein
gene:CC77DRAFT_935384	9.34556	3.87476	-1.27017	0.0001	0.000441963	hypothetical protein
gene:CC77DRAFT_935390	143.588	45.7583	-1.64983	5e-05	0.000232075	aerobactin siderophore biosynthesis protein iucB
gene:CC77DRAFT_935405	19.9925	7.08966	-1.49567	5e-05	0.000232075	hypothetical protein
gene:CC77DRAFT_935619	34.5999	6.25753	-2.4671	5e-05	0.000232075	hypothetical protein
gene:CC77DRAFT_935746	32.546	11.0595	-1.55719	5e-05	0.000232075	Aldo/keto reductase
gene:CC77DRAFT_935807	1335.02	436.787	-1.61186	5e-05	0.000232075	hypothetical protein
gene:CC77DRAFT_935980	2.42277	0.981949	-1.30294	0.00065	0.00237123	DNA mismatch repair protein mutL
gene:CC77DRAFT_936237	253.517	49.3806	-2.36007	5e-05	0.000232075	DUF427-domain-containing protein
gene:CC77DRAFT_936412	491.341	149.677	-1.71487	5e-05	0.000232075	hypothetical protein
gene:CC77DRAFT_936565	22.0443	0.437943	-5.65352	0.00015	0.000637332	alcohol dehydrogenase
gene:CC77DRAFT_936581	164.475	68.2217	-1.26957	5e-05	0.000232075	YjgF-like protein
gene:CC77DRAFT_936957	3.22478	0.558028	-2.53079	5e-05	0.000232075	ATP-binding cassette transporter-like protein
gene:CC77DRAFT_936963	848.269	309.809	-1.45315	5e-05	0.000232075	malate dehydrogenase-like protein
gene:CC77DRAFT_937116	106.66	31.2136	-1.77277	5e-05	0.000232075	hemeoxygenase-like protein
gene:CC77DRAFT_937137	17.3338	2.1212	-3.03064	5e-05	0.000232075	tropinone reductase1
gene:CC77DRAFT_937213	129.79	36.4802	-1.831	5e-05	0.000232075	carbonic anhydrase
gene:CC77DRAFT_937730	13.2605	2.82803	-2.22926	5e-05	0.000232075	hypothetical protein
gene:CC77DRAFT_937758	40.3179	10.0941	-1.9979	0.00035	0.00136448	hypothetical protein
gene:CC77DRAFT_937893	12.9778	2.58223	-2.32935	0.00025	0.00101358	hypothetical protein
gene:CC77DRAFT_937904	1414.96	328.326	-2.10756	0.00355	0.0104245	nitrite reductase
gene:CC77DRAFT_937944	990.543	221.809	-2.1589	0.00075	0.00269001	hypothetical protein
gene:CC77DRAFT_937971	61.0633	14.3135	-2.09293	5e-05	0.000232075	MFS transporter
gene:CC77DRAFT_938114	1.23087	0.364705	-1.75487	0.0173	0.0408475	hypothetical protein
gene:CC77DRAFT_938183	196.676	94.4074	-1.05885	5e-05	0.000232075	NAD(P)-binding protein
gene:CC77DRAFT_938322	4.4088	1.89431	-1.21872	0.00295	0.00887975	Aldo/ketoreductase
gene:CC77DRAFT_938544	16.5686	6.20384	-1.41722	5e-05	0.000232075	S-adenosyl-L-methionine-dependent methyltransferase
gene:CC77DRAFT_938832	211.757	61.2833	-1.78884	5e-05	0.000232075	cytochrome P450
gene:CC77DRAFT_938893	12.0413	1.01654	-3.56625	5e-05	0.000232075	hypothetical protein
gene:CC77DRAFT_939031	8.09661	3.37	-1.26457	0.00035	0.00136448	DUF1917-domain-containing protein
gene:CC77DRAFT_939172	163.011	75.4172	-1.11201	0.0066	0.0178506	NAD dependent epimerase/dehydratase family protein
gene:CC77DRAFT_939415	734.165	103.886	-2.8211	5e-05	0.000232075	putative MFS transporter
gene:CC77DRAFT_939444	288.165	36.564	-2.9784	5e-05	0.000232075	F-box/WD repeat-containing protein pof1
gene:CC77DRAFT_939509	18.9541	8.17271	-1.21363	0.0001	0.000441963	hypothetical protein
gene:CC77DRAFT_939672	39.7627	16.2766	-1.28862	5e-05	0.000232075	MATE efflux family protein
gene:CC77DRAFT_939677	10.164	1.52333	-2.73816	0.001	0.00347456	hypothetical protein
gene:CC77DRAFT_939799	4.42342	0.805744	-2.45677	0.00105	0.00362898	hypothetical protein
gene:CC77DRAFT_939844	25.8018	9.68412	-1.41378	5e-05	0.000232075	hypothetical protein
gene:CC77DRAFT_940032	1.61486	0.395982	-2.02791	0.0015	0.00494697	NAD(P)-binding protein
gene:CC77DRAFT_940179	123.594	30.3159	-2.02746	5e-05	0.000232075	Tautomerase/MIF
gene:CC77DRAFT_940243	22.8648	10.1509	-1.17153	5e-05	0.000232075	CHL4-domain-containing protein
gene:CC77DRAFT_940428	18.0196	2.61038	-2.78723	5e-05	0.000232075	DAO-domain-containing protein
gene:CC77DRAFT_940460	27.1196	10.5309	-1.36471	5e-05	0.000232075	hypothetical protein
gene:CC77DRAFT_940516	508.523	198.127	-1.35989	5e-05	0.000232075	DUF689-domain-containing protein
gene:CC77DRAFT_940877	30.7733	9.2199	-1.73885	5e-05	0.000232075	rasguanine-nucleotide exchange protein Cdc25p
gene:CC77DRAFT_940951	77.2443	30.5266	-1.33937	5e-05	0.000232075	hypothetical protein
gene:CC77DRAFT_940958	27.0087	6.8537	-1.97847	5e-05	0.000232075	hypothetical protein
gene:CC77DRAFT_940981	596.45	176.312	-1.75827	5e-05	0.000232075	hypothetical protein
gene:CC77DRAFT_941077	77.6158	38.0532	-1.02833	0.00035	0.00136448	nucleic acid-binding protein
gene:CC77DRAFT_941198	88.8061	41.6485	-1.09239	5e-05	0.000232075	hypothetical protein
gene:CC77DRAFT_941675	47.0816	14.1796	-1.73135	5e-05	0.000232075	hypothetical protein
gene:CC77DRAFT_941691	9.16194	2.90869	-1.65528	0.0001	0.000441963	hypothetical protein
gene:CC77DRAFT_941850	74.2964	30.3883	-1.28977	5e-05	0.000232075	L-lactate dehydrogenase
gene:CC77DRAFT_941862	32.6678	14.4319	-1.17861	5e-05	0.000232075	hypothetical protein
gene:CC77DRAFT_941885	6.39243	1.14042	-2.4868	5e-05	0.000232075	NAD(P)-binding protein
gene:CC77DRAFT_941987	415.574	159.456	-1.38195	5e-05	0.000232075	coproporphyrinogen III oxidase
gene:CC77DRAFT_942089	247.242	35.2679	-2.8095	5e-05	0.000232075	hypothetical protein
gene:CC77DRAFT_942195	7.5348	3.6928	-1.02885	0.0031	0.00928578	hypothetical protein
gene:CC77DRAFT_942265	17.2205	8.01807	-1.1028	0.00045	0.00171092	DUF336-domain-containing protein
gene:CC77DRAFT_942547	2.07509	0.940675	-1.14141	0.0097	0.0249251	tannase and feruloyl esterase
gene:CC77DRAFT_942593	3.70552	1.74733	-1.08452	0.022	0.0498819	short chain dehydrogenase
gene:CC77DRAFT_942621	16.1599	2.73552	-2.56253	5e-05	0.000232075	hypothetical protein
gene:CC77DRAFT_942628	79.3083	6.95627	-3.51109	5e-05	0.000232075	high-affinity methionine permease-like protein
gene:CC77DRAFT_942918	2.4201	0.671261	-1.85012	0.0003	0.00118817	hypothetical protein
gene:CC77DRAFT_943018	147.794	72.2168	-1.03318	5e-05	0.000232075	NAD(P)-binding protein
gene:CC77DRAFT_94305	44.4205	17.8828	-1.31265	0.00055	0.00205155	hypothetical protein
gene:CC77DRAFT_943096	38.9742	11.3172	-1.78401	5e-05	0.000232075	hypothetical protein
gene:CC77DRAFT_943145	262.887	123.938	-1.08483	5e-05	0.000232075	hypothetical protein
gene:CC77DRAFT_943251	19.411	8.06274	-1.26754	0.0016	0.00523709	hypothetical protein
gene:CC77DRAFT_943382	8.33244	2.18896	-1.92849	5e-05	0.000232075	FAD/NAD(P)-binding domain-containing protein
gene:CC77DRAFT_943454	2.70717	0.804894	-1.74991	5e-05	0.000232075	hypothetical protein
gene:CC77DRAFT_943462	8.29398	0.97966	-3.08171	5e-05	0.000232075	hypothetical protein
gene:CC77DRAFT_943536	2.70621	0.66984	-2.01439	0.0035	0.0102979	hypothetical protein
gene:CC77DRAFT_943549	825.043	131.413	-2.65036	0.0009	0.00316074	hypothetical protein
gene:CC77DRAFT_943642	507.115	169.367	-1.58216	0.0001	0.000441963	hypothetical protein
gene:CC77DRAFT_943933	22.0427	8.97585	-1.29618	5e-05	0.000232075	GABA permease
gene:CC77DRAFT_943977	41.4833	19.6491	-1.07807	5e-05	0.000232075	hypothetical protein
gene:CC77DRAFT_944110	268.917	84.9777	-1.66201	5e-05	0.000232075	hypothetical protein
gene:CC77DRAFT_944171	771.55	312.354	-1.30457	0.00175	0.0056765	histidine permease
gene:CC77DRAFT_944180	56.19	7.40626	-2.92349	5e-05	0.000232075	hypothetical protein
gene:CC77DRAFT_944202	29.4409	1.98248	-3.89245	5e-05	0.000232075	RmlC-like cupin
gene:CC77DRAFT_944228	2246.66	29.656	-6.24331	5e-05	0.000232075	hypothetical protein
gene:CC77DRAFT_944335	36.6347	11.3944	-1.68488	5e-05	0.000232075	quinone oxidoreductase putative
gene:CC77DRAFT_944761	1.82424	0.512736	-1.83101	0.00015	0.000637332	hypothetical protein
gene:CC77DRAFT_945096	1.88014	0.596973	-1.6551	0.00745	0.0198667	hypothetical protein
gene:CC77DRAFT_945157	4.94697	2.34105	-1.07939	0.00155	0.0051006	amino acid transporter
gene:CC77DRAFT_945384	178.673	84.0386	-1.08819	5e-05	0.000232075	Het-C-domain-containing protein
gene:CC77DRAFT_945529	20.5401	6.52302	-1.65483	5e-05	0.000232075	hypothetical protein
gene:CC77DRAFT_945763	17.7836	8.46372	-1.07118	0.0002	0.000827564	zinc-binding oxidoreductaseToxD
gene:CC77DRAFT_945775	6.98284	3.34118	-1.06346	0.00225	0.00703201	NAD(P)-binding protein
gene:CC77DRAFT_945829	219.056	74.9189	-1.5479	5e-05	0.000232075	hypothetical protein
gene:CC77DRAFT_946185	220.342	50.3093	-2.13085	0.0041	0.0118399	hypothetical protein
gene:CC77DRAFT_946351	66.4943	1.27474	-5.70495	5e-05	0.000232075	short chain dehydrogenase/reductase
gene:CC77DRAFT_946544	6.43526	2.67932	-1.26413	0.0045	0.0128319	cutinase
gene:CC77DRAFT_946656	167.006	26.3114	-2.66614	5e-05	0.000232075	xanthine dehydrogenase/oxidase
gene:CC77DRAFT_946711	24.0252	11.2576	-1.09366	5e-05	0.000232075	Rhoguanyl nucleotide exchange factor
gene:CC77DRAFT_946735	25.7695	10.4628	-1.3004	5e-05	0.000232075	hypothetical protein
gene:CC77DRAFT_946775	1.88328	0.385131	-2.28983	0.0018	0.00581342	MFS general substrate transporter
gene:CC77DRAFT_947172	141.425	7.97236	-4.14889	5e-05	0.000232075	hypothetical protein
gene:CC77DRAFT_947345	47.0648	13.8386	-1.76595	5e-05	0.000232075	acetyl-CoA synthetase-like protein
gene:CC77DRAFT_947391	5.95263	2.66489	-1.15945	0.00205	0.00652006	hypothetical protein
gene:CC77DRAFT_947395	253.689	93.5042	-1.43996	5e-05	0.000232075	hypothetical protein
gene:CC77DRAFT_947496	71.5212	33.4229	-1.09753	5e-05	0.000232075	ran-binding protein
gene:CC77DRAFT_947507	61.2681	7.70212	-2.99181	5e-05	0.000232075	hypothetical protein
gene:CC77DRAFT_947590	168.159	65.3244	-1.36413	5e-05	0.000232075	NADPH oxidase
gene:CC77DRAFT_947790	12.0763	3.85414	-1.6477	5e-05	0.000232075	hypothetical protein
gene:CC77DRAFT_947839	236.946	30.1267	-2.97545	5e-05	0.000232075	alcohol oxidase p68
gene:CC77DRAFT_948155	1.87639	0.343143	-2.45108	0.0003	0.00118817	hypothetical protein
gene:CC77DRAFT_948240	4.17482	1.47218	-1.50376	0.0083	0.0218379	alpha/beta-hydrolase
gene:CC77DRAFT_948405	791.314	329.275	-1.26496	5e-05	0.000232075	hypothetical protein
gene:CC77DRAFT_948511	44.968	8.28608	-2.44014	5e-05	0.000232075	arabinose-proton symporter
gene:CC77DRAFT_948691	1137.19	159.692	-2.83211	5e-05	0.000232075	hypothetical protein
gene:CC77DRAFT_948707	295.688	88.871	-1.73429	0.0029	0.00876206	putative glyoxalase family protein
gene:CC77DRAFT_948719	10.8457	3.83434	-1.50007	5e-05	0.000232075	hypothetical protein
gene:CC77DRAFT_948819	4.26225	1.55244	-1.45708	5e-05	0.000232075	glucose-methanol-choline oxidoreductase-like protein
gene:CC77DRAFT_948824	122.286	56.4162	-1.11608	5e-05	0.000232075	hypothetical protein
gene:CC77DRAFT_949140	843.571	38.2179	-4.46419	5e-05	0.000232075	hypothetical protein
gene:CC77DRAFT_949361	42.2137	4.97462	-3.08505	5e-05	0.000232075	alpha/beta-hydrolase
gene:CC77DRAFT_949397	9.58217	4.62455	-1.05104	0.0109	0.027508	hypothetical protein
gene:CC77DRAFT_949833	40.3746	17.4895	-1.20696	5e-05	0.000232075	hypothetical protein
gene:CC77DRAFT_949867	20.5343	9.50731	-1.11092	0.00435	0.0124449	zinc finger CHY domain-containing protein
gene:CC77DRAFT_949932	12.4421	5.3568	-1.21579	0.0013	0.00437859	PR-1-like protein
gene:CC77DRAFT_949939	90.2442	29.0362	-1.63598	5e-05	0.000232075	FMN-dependent alpha-hydroxy acid dehydrogenase
gene:CC77DRAFT_950113	39.4473	19.558	-1.01217	5e-05	0.000232075	S-adenosyl-L-methionine-dependent methyl transferase
gene:CC77DRAFT_950211	60.7942	25.3566	-1.26157	5e-05	0.000232075	WD domain-containing protein
gene:CC77DRAFT_950442	2.96495	0.926113	-1.67875	0.0015	0.00494697	S-adenosyl-L-methionine-dependent methyl transferase
gene:CC77DRAFT_950453	4.37854	1.62989	-1.42568	5e-05	0.000232075	FAD/NAD(P)-binding domain-containing protein
gene:CC77DRAFT_950457	5.93875	2.63494	-1.17239	0.01075	0.0272215	PEBP-like protein
gene:CC77DRAFT_950470	116.991	34.7646	-1.75072	5e-05	0.000232075	MFS general substrate transporter
gene:CC77DRAFT_950565	1.86042	0.68442	-1.44267	0.0099	0.0253953	Clavaminate synthase-like protein
gene:CC77DRAFT_950584	11.0793	4.61648	-1.263	0.0007	0.0025368	cutinase
gene:CC77DRAFT_950653	30.7995	12.3314	-1.32057	5e-05	0.000232075	alpha/beta-hydrolase
gene:CC77DRAFT_951103	6.75743	1.83492	-1.88076	5e-05	0.000232075	hypothetical protein
gene:CC77DRAFT_951376	14.5132	2.69265	-2.43027	5e-05	0.000232075	hypothetical protein
gene:CC77DRAFT_95139	197.925	56.1029	-1.81881	5e-05	0.000232075	dual specificity protein phosphatase PPS1
gene:CC77DRAFT_951418	23.5579	4.76691	-2.30509	5e-05	0.000232075	Bicupin, oxalate decarboxylase/oxidase
gene:CC77DRAFT_951586	300.588	115.958	-1.37419	5e-05	0.000232075	ATP-sulfurylase
gene:CC77DRAFT_951679	289.903	74.0874	-1.96827	5e-05	0.000232075	carotenoid oxygenase
gene:CC77DRAFT_951686	50.8465	6.87617	-2.88647	5e-05	0.000232075	phytoene dehydrogenase
gene:CC77DRAFT_951691	111.473	46.0474	-1.27551	5e-05	0.000232075	repressible acid phosphatase
gene:CC77DRAFT_951837	232.644	89.7964	-1.37339	5e-05	0.000232075	hypothetical protein
gene:CC77DRAFT_952110	11.6313	4.56556	-1.34915	5e-05	0.000232075	beta glucosidase
gene:CC77DRAFT_952854	8.59446	2.38447	-1.84974	5e-05	0.000232075	FAD-binding domain-containing protein
gene:CC77DRAFT_953534	1.82434	0.346105	-2.39809	0.0002	0.000827564	flavin-binding monooxygenase-like protein
gene:CC77DRAFT_953743	168.502	49.4106	-1.76987	5e-05	0.000232075	hypothetical protein
gene:CC77DRAFT_954102	1.64694	0.147679	-3.47925	5e-05	0.000232075	hypothetical protein
gene:CC77DRAFT_954168	71.7421	21.3404	-1.74923	5e-05	0.000232075	hypothetical protein
gene:CC77DRAFT_954369	13.6794	0.706614	-4.27494	5e-05	0.000232075	general substrate transporter
gene:CC77DRAFT_954775	124.275	61.4277	-1.01657	5e-05	0.000232075	arabinogalactan endo-1,4-beta-galactosidase
gene:CC77DRAFT_955437	3.6269	1.62	-1.16274	0.0021	0.00663666	hypothetical protein
gene:CC77DRAFT_955695	57.6863	4.26945	-3.75611	5e-05	0.000232075	2OG-Fe(II)oxygenase super family protein
gene:CC77DRAFT_95573	180.348	7.64925	-4.55932	5e-05	0.000232075	TauD-domain-containing protein
gene:CC77DRAFT_955736	293.801	50.827	-2.53118	5e-05	0.000232075	DUF1774-domain-containing protein
gene:CC77DRAFT_955807	63.4538	28.1973	-1.17015	0.00515	0.0144178	TIP41-domain-containing protein
gene:CC77DRAFT_955901	103.725	48.053	-1.11006	5e-05	0.000232075	oxidation resistance protein1
gene:CC77DRAFT_956146	50.7428	2.94875	-4.10503	5e-05	0.000232075	cyclopentanone 1,2-monooxygenase
gene:CC77DRAFT_956202	98.0371	28.6955	-1.7725	5e-05	0.000232075	Pentulose kinase
gene:CC77DRAFT_956233	71.4089	28.3875	-1.33085	5e-05	0.000232075	cytosolic regulator pianissimo
gene:CC77DRAFT_956255	11.252	3.30046	-1.76945	5e-05	0.000232075	hypothetical protein
gene:CC77DRAFT_956367	77.2322	8.04802	-3.2625	5e-05	0.000232075	acyl-protein thioesterase 1
gene:CC77DRAFT_956384	12.0896	4.81063	-1.32947	5e-05	0.000232075	cytochrome P4504A10
gene:CC77DRAFT_956986	80.7693	9.54348	-3.08122	5e-05	0.000232075	NAD(P)-binding protein
gene:CC77DRAFT_957373	46.909	15.867	-1.56384	5e-05	0.000232075	glutaminase A
gene:CC77DRAFT_957384	15.1918	5.73551	-1.4053	5e-05	0.000232075	prokaryotic type I DNA topoisomerase
gene:CC77DRAFT_958345	404.337	170.301	-1.24747	5e-05	0.000232075	general substrate transporter
gene:CC77DRAFT_958710	21.5049	8.93989	-1.26634	0.00225	0.00703201	hypothetical protein
gene:CC77DRAFT_958913	9.99422	3.65459	-1.45139	5e-05	0.000232075	hypothetical protein
gene:CC77DRAFT_959092	5.96579	2.04393	-1.54537	5e-05	0.000232075	hypothetical protein
gene:CC77DRAFT_959097	21.6871	9.03823	-1.26273	5e-05	0.000232075	FAD/NAD(P)-binding domain-containing protein
gene:CC77DRAFT_959249	155.798	52.6148	-1.56613	5e-05	0.000232075	MFS general substrate transporter
gene:CC77DRAFT_959448	3.14413	1.40931	-1.15766	0.00085	0.0030023	hypothetical protein
gene:CC77DRAFT_959635	20.1215	8.4038	-1.25963	0.00085	0.0030023	hypothetical protein
gene:CC77DRAFT_959681	3.68948	1.25622	-1.55433	5e-05	0.000232075	MFS general substrate transporter
gene:CC77DRAFT_960595	242.259	71.7171	-1.75616	5e-05	0.000232075	D-lactate dehydrogenase mitochondrial precursor
gene:CC77DRAFT_961336	33.6439	16.6259	-1.01691	5e-05	0.000232075	hypothetical protein
gene:CC77DRAFT_961613	1.58556	0.275508	-2.52483	0.01305	0.032218	hypothetical protein
gene:CC77DRAFT_961747	162.836	15.6989	-3.37469	5e-05	0.000232075	hypothetical protein
gene:CC77DRAFT_961852	24.5156	4.5292	-2.43637	5e-05	0.000232075	hypothetical protein
gene:CC77DRAFT_962176	13.9947	4.29248	-1.70499	5e-05	0.000232075	aldehyde dehydrogenase
gene:CC77DRAFT_962462	3.51273	0.432103	-3.02314	0.00125	0.00422927	cyanamide hydratase
gene:CC77DRAFT_962684	59.1033	16.7405	-1.8199	5e-05	0.000232075	hypothetical protein
gene:CC77DRAFT_962770	10.8204	3.30324	-1.7118	5e-05	0.000232075	hypothetical protein
gene:CC77DRAFT_963477	1.55535	0.558887	-1.47661	0.00025	0.00101358	hypothetical protein
gene:CC77DRAFT_963786	189.792	21.8113	-3.12128	5e-05	0.000232075	FAD/NAD(P)-binding domain-containing protein
gene:CC77DRAFT_963880	22.9365	7.30881	-1.64994	5e-05	0.000232075	glycoside hydrolase
gene:CC77DRAFT_964058	4390.27	614.176	-2.83758	0.00015	0.000637332	hypothetical protein
gene:CC77DRAFT_964600	32.1191	14.7454	-1.12317	5e-05	0.000232075	hypothetical protein
gene:CC77DRAFT_964736	2.10721	1.01115	-1.05933	0.00775	0.0205774	general substrate transporter
gene:CC77DRAFT_965105	5.31672	1.15949	-2.19704	5e-05	0.000232075	hypothetical protein
gene:CC77DRAFT_965661	1.52943	0.431428	-1.8258	0.0151	0.036469	UPF0187-domain-containing protein
gene:CC77DRAFT_965878	59.1622	26.8282	-1.14093	5e-05	0.000232075	PLC-like phosphodiesterase
gene:CC77DRAFT_966321	324.376	26.021	-3.63992	5e-05	0.000232075	FAD/NAD(P)-binding domain-containing protein
gene:CC77DRAFT_966598	559.122	241.251	-1.21263	0.0003	0.00118817	DUF803-domain-containing protein
gene:CC77DRAFT_966880	2.71229	0.951878	-1.51066	0.0065	0.017612	hypothetical protein
gene:CC77DRAFT_967093	4.3154	2.05858	-1.06784	0.00115	0.00392141	cytochrome P450
gene:CC77DRAFT_967295	38.7956	16.4581	-1.23709	0.00055	0.00205155	NAD(P)-binding protein
gene:CC77DRAFT_967750	104.187	42.9338	-1.27899	0.0002	0.000827564	non-specific lipid-transfer protein
gene:CC77DRAFT_968030	1.29364	0.481416	-1.42608	0.0067	0.0180883	glycoside hydrolase
gene:CC77DRAFT_968703	28.5758	8.62109	-1.72885	5e-05	0.000232075	hypothetical protein
gene:CC77DRAFT_969639	1.69437	0.477913	-1.82593	0.0048	0.0135578	GroES-like protein
gene:CC77DRAFT_969641	1.79795	0.340241	-2.40172	0.0004	0.00153873	MFS general substrate transporter
gene:CC77DRAFT_969840	5.68539	1.0829	-2.39236	5e-05	0.000232075	hypothetical protein
gene:CC77DRAFT_969894	5.17667	0.759647	-2.76862	5e-05	0.000232075	cytochrome P450
gene:CC77DRAFT_970035	3731.37	1291.42	-1.53074	0.0021	0.00663666	ribosomal protein L10e
gene:CC77DRAFT_970189	13.7391	2.26087	-2.60333	5e-05	0.000232075	hypothetical protein
gene:CC77DRAFT_970220	201.702	37.6102	-2.42303	5e-05	0.000232075	hypothetical protein
gene:CC77DRAFT_970222	46.3306	1.426	-5.02192	5e-05	0.000232075	PNTB-domain-containing protein
gene:CC77DRAFT_970254	3.11223	0.786899	-1.9837	0.00045	0.00171092	cation efflux protein
gene:CC77DRAFT_970555	54.1736	16.841	-1.68561	5e-05	0.000232075	Clavaminate synthase-like protein
gene:CC77DRAFT_971236	2192.71	49.3244	-5.47427	5e-05	0.000232075	methane sulfonate monooxygenase
gene:CC77DRAFT_971779	7.69078	0.473414	-4.02196	5e-05	0.000232075	hypothetical protein
gene:CC77DRAFT_971789	25.2144	7.97009	-1.66158	5e-05	0.000232075	NAD(P)-binding protein
gene:CC77DRAFT_971887	10.9481	3.48737	-1.65048	5e-05	0.000232075	glycoside hydrolase
gene:CC77DRAFT_972180	8.45182	3.64878	-1.21185	5e-05	0.000232075	hypothetical protein
gene:CC77DRAFT_972484	13.5583	1.97173	-2.78164	5e-05	0.000232075	hypothetical protein
gene:CC77DRAFT_973065	8.39777	0.464863	-4.17513	5e-05	0.000232075	glutamate decarboxylase
gene:CC77DRAFT_974063	44.7718	21.0127	-1.09133	5e-05	0.000232075	hypothetical protein
gene:CC77DRAFT_974436	10.7925	4.61187	-1.22661	0.00025	0.00101358	hypothetical protein
gene:CC77DRAFT_974524	3.80255	1.59248	-1.25569	0.00025	0.00101358	cytochrome P450 monooxygenase-like protein
gene:CC77DRAFT_974616	2.3157	0.571687	-2.01815	0.00035	0.00136448	MFS general substrate transporter
gene:CC77DRAFT_97610	2.00486	0.519398	-1.94859	0.00045	0.00171092	hypothetical protein
gene:CC77DRAFT_976425	5.9527	2.94392	-1.0158	0.0014	0.00465983	Arabinanase/levansucrase/invertase
gene:CC77DRAFT_976496	8.08191	3.05197	-1.40496	5e-05	0.000232075	WD40 repeat-like protein
gene:CC77DRAFT_976735	2.57272	0.731336	-1.81469	0.00215	0.00677623	glycoside hydrolase
gene:CC77DRAFT_977030	1.80682	0.433119	-2.06061	0.00065	0.00237123	hypothetical protein
gene:CC77DRAFT_977086	2.93804	1.18845	-1.30577	0.00055	0.00205155	FAD binding domain-containing protein
gene:CC77DRAFT_977438	78.9595	16.5239	-2.25656	5e-05	0.000232075	hypothetical protein
gene:CC77DRAFT_977752	4.32513	0.513935	-3.07309	5e-05	0.000232075	hypothetical protein
gene:CC77DRAFT_978141	13.1104	3.0937	-2.08331	5e-05	0.000232075	hypothetical protein
gene:CC77DRAFT_978440	18.803	5.75823	-1.70726	5e-05	0.000232075	hypothetical protein
gene:CC77DRAFT_978808	218.735	78.1454	-1.48495	5e-05	0.000232075	mitochondrial carrier
gene:CC77DRAFT_978820	64.9899	19.5167	-1.73551	5e-05	0.000232075	LamB/YcsF
gene:CC77DRAFT_980257	40.8101	16.2316	-1.33012	5e-05	0.000232075	hypothetical protein
gene:CC77DRAFT_980649	42.6496	17.7258	-1.26668	5e-05	0.000232075	DUF726-domain-containing protein
gene:CC77DRAFT_980801	4.79986	1.92969	-1.31462	0.0004	0.00153873	NAD(P)-binding protein
gene:CC77DRAFT_982008	85.8661	31.7314	-1.43618	5e-05	0.000232075	carbon-nitrogen hydrolase
gene:CC77DRAFT_982022	46.606	19.7605	-1.2379	5e-05	0.000232075	hypothetical protein
gene:CC77DRAFT_982221	309.99	79.9816	-1.95448	5e-05	0.000232075	hypothetical protein
gene:CC77DRAFT_982250	972.038	37.5662	-4.69351	5e-05	0.000232075	dimethylaniline monooxygenase
gene:CC77DRAFT_982253	5870.19	188.09	-4.96391	5e-05	0.000232075	TauD-domain-containing protein
gene:CC77DRAFT_982294	25.4153	12.4825	-1.02579	5e-05	0.000232075	NAD(P)-binding protein
gene:CC77DRAFT_982615	75.6524	36.5766	-1.04846	5e-05	0.000232075	phytanoyl-CoA dioxygenase family protein
gene:CC77DRAFT_983284	10.0672	3.49352	-1.5269	5e-05	0.000232075	MFS general substrate transporter
gene:CC77DRAFT_983495	15.6112	7.67268	-1.02478	5e-05	0.000232075	PLP-dependent transferase
gene:CC77DRAFT_983539	42.1339	1.63703	-4.68583	5e-05	0.000232075	hypothetical protein
gene:CC77DRAFT_983892	221.412	3.823	-5.85589	5e-05	0.000232075	MFS general substrate transporter
gene:CC77DRAFT_983968	35.5493	2.92737	-3.60214	5e-05	0.000232075	hypothetical protein
gene:CC77DRAFT_984487	21.3547	7.79585	-1.45377	5e-05	0.000232075	thioredoxin-like protein
gene:CC77DRAFT_984744	24.7987	5.48711	-2.17614	5e-05	0.000232075	MFS general substrate transporter
gene:CC77DRAFT_985438	13.9094	1.56721	-3.14979	5e-05	0.000232075	thioredoxin-like protein
gene:CC77DRAFT_985819	296.939	66.5506	-2.15764	5e-05	0.000232075	hypothetical protein
gene:CC77DRAFT_985840	2.655	1.15951	-1.19519	0.0072	0.0192541	chitinde acetylase1
gene:CC77DRAFT_985973	38.6695	15.7024	-1.30021	5e-05	0.000232075	hypothetical protein
gene:CC77DRAFT_986402	10.2272	2.22908	-2.19788	5e-05	0.000232075	MFS general substrate transporter
gene:CC77DRAFT_986414	1.37379	0.677	-1.02094	0.01345	0.0330415	hypothetical protein
gene:CC77DRAFT_986652	53.2477	15.5763	-1.77337	5e-05	0.000232075	hypothetical protein
gene:CC77DRAFT_986938	109.59	50.7297	-1.11121	5e-05	0.000232075	hypothetical protein
gene:CC77DRAFT_987228	597.4	65.8033	-3.18247	5e-05	0.000232075	hypothetical protein
gene:CC77DRAFT_987758	20.2324	8.85664	-1.19184	0.00075	0.00269001	glycoside hydrolase
gene:CC77DRAFT_987782	15.5832	7.36756	-1.08074	5e-05	0.000232075	quinatepermease
gene:CC77DRAFT_988538	10.111	3.66151	-1.46542	0.0048	0.0135578	hypothetical protein
gene:CC77DRAFT_988940	9.36742	0.217252	-5.43021	5e-05	0.000232075	fungal trichothecene efflux pump
gene:CC77DRAFT_989318	1.5397	0.696713	-1.14401	0.0007	0.0025368	endoribonucleasedcr-1
gene:CC77DRAFT_990202	2.66866	0.676406	-1.98015	0.0001	0.000441963	hypothetical protein
gene:CC77DRAFT_990850	5.39485	1.77294	-1.60544	5e-05	0.000232075	alpha/beta-hydrolase
gene:CC77DRAFT_991414	14.0551	4.76213	-1.56142	5e-05	0.000232075	hypothetical protein
gene:CC77DRAFT_992027	2.57589	0.941363	-1.45225	0.0003	0.00118817	HET-domain-containing protein
gene:CC77DRAFT_9921	31.383	12.9139	-1.28107	0.00525	0.0146585	L-cystine transporter-like protein
gene:CC77DRAFT_992257	41.747	10.7183	-1.96159	5e-05	0.000232075	MFS general substrate transporter
gene:CC77DRAFT_992661	221.108	81.1551	-1.446	5e-05	0.000232075	Betv1-like protein
gene:CC77DRAFT_992760	5.29712	1.11439	-2.24895	0.0001	0.000441963	oxidoreductase-like protein
gene:CC77DRAFT_993100	11.4884	4.97895	-1.20626	5e-05	0.000232075	beta-mannosidase precursor
gene:CC77DRAFT_993115	37.1281	8.00092	-2.21428	5e-05	0.000232075	hypothetical protein
gene:CC77DRAFT_993280	21.8959	4.58728	-2.25495	5e-05	0.000232075	hypothetical protein
gene:CC77DRAFT_993372	40.3489	14.3619	-1.49028	5e-05	0.000232075	stress responsive A/B barrel domain-containing protein
gene:CC77DRAFT_993658	23.3345	1.8838	-3.63075	5e-05	0.000232075	NAD(P)-binding protein
gene:CC77DRAFT_993888	15.8123	7.67682	-1.04247	5e-05	0.000232075	hypothetical protein
gene:CC77DRAFT_994400	72.2713	33.1921	-1.12258	5e-05	0.000232075	hypothetical protein
gene:CC77DRAFT_994463	4.79013	0.602015	-2.99219	5e-05	0.000232075	general substrate transporter
gene:CC77DRAFT_995204	214.055	70.0183	-1.61217	5e-05	0.000232075	hypothetical protein
gene:CC77DRAFT_995421	30.4096	15.1342	-1.00672	0.0034	0.0100547	Pcc1-domain-containing protein
gene:CC77DRAFT_995685	37.0868	2.26153	-4.03554	5e-05	0.000232075	GroES-like protein
gene:CC77DRAFT_995979	38.0825	14.8586	-1.35783	5e-05	0.000232075	FAD/NAD(P)-binding domain-containing protein
gene:CC77DRAFT_996412	5.10044	2.28789	-1.15661	0.01085	0.0274149	hypothetical protein
gene:CC77DRAFT_996975	9.46193	4.46216	-1.08439	0.0002	0.000827564	alpha/beta-hydrolase
gene:CC77DRAFT_997156	10.0761	4.35924	-1.20878	5e-05	0.000232075	hypothetical protein
gene:CC77DRAFT_997221	57.2823	28.3375	-1.01538	5e-05	0.000232075	mitochondrial carrier
gene:CC77DRAFT_997309	3261.25	95.4819	-5.09406	5e-05	0.000232075	acyl-CoA dehydrogenase NM domain-like protein
gene:CC77DRAFT_997880	89.2781	32.3791	-1.46324	5e-05	0.000232075	FAD/NAD(P)-binding domain-containing protein
gene:CC77DRAFT_997946	7.49294	3.45582	-1.1165	0.0005	0.00187981	Metallo-hydrolase/oxidoreductase
gene:CC77DRAFT_998101	1.81544	0.394453	-2.20239	0.00015	0.000637332	hypothetical protein
gene:CC77DRAFT_998131	89.5268	16.6542	-2.42644	5e-05	0.000232075	MFS general substrate transporter
gene:CC77DRAFT_998581	34.1423	16.8282	-1.02068	5e-05	0.000232075	hypothetical protein
gene:CC77DRAFT_999232	841.627	35.794	-4.55539	5e-05	0.000232075	TauD-domain-containing protein
gene:CC77DRAFT_999316	12.9445	5.21872	-1.31057	5e-05	0.000232075	hypothetical protein
gene:CC77DRAFT_999619	28.5289	13.9711	-1.02998	5e-05	0.000232075	amidase signature enzyme
gene:CC77DRAFT_999645	1.7459	0.790773	-1.14264	0.0058	0.0159218	hypothetical protein
gene:CC77DRAFT_999746	23.5506	8.57358	-1.45779	5e-05	0.000232075	MFS general substrate transporter
a Differentially expressed genes (DEGs) were considered to be significantly transcribed with log2 |fold change (FC)| ≥ 1 and p-adjust < 0.05.
